# Supplementary material for: Personalized diagnosis in suspected myocardial infarction
Source: Clin Res Cardiol. 2023 May 2;112(9):1288–301. doi: 10.1007/s00392-023-02206-3 (PMC10449973; doi:10.1007/s00392-023-02206-3)
Supplement: Supplementary file 1 — Supplementary file1: Table S7 (XLSX 64 KB) [file 392_2023_2206_MOESM1_ESM.xlsx]

## Sheet: Table S6
					Brier score								AUC								LogLoss
Cohort	Assay	MM	Machine		Uncalibrated		LR calibration		RCS calibration		Elkan calibration		Uncalibrated		LR calibration		RCS calibration		Elkan calibration		Uncalibrated		LR calibration		RCS calibration		Elkan calibration
stenoCardia	Access	1MM	EN		0.0666 [0.0443, 0.0889]		0.0645 [0.0399, 0.0891]		0.0650 [0.0404, 0.0896]		0.0678 [0.0458, 0.0898]		0.9371 [0.9155, 0.9587]		0.9351 [0.9131, 0.9570]		0.9336 [0.9096, 0.9577]		0.9371 [0.9155, 0.9587]		0.2328 [0.1539, 0.3117]		0.2198 [0.1079, 0.3318]		0.2222 [0.0824, 0.3620]		0.2375 [0.1611, 0.3140]
			GBM		0.0667 [0.0441, 0.0894]		0.0632 [0.0385, 0.0879]		0.0631 [0.0383, 0.0879]		0.0682 [0.0457, 0.0906]		0.9419 [0.9217, 0.9621]		0.9394 [0.9182, 0.9605]		0.9358 [0.9127, 0.9590]		0.9419 [0.9217, 0.9621]		0.2288 [0.1463, 0.3114]		0.2144 [0.0937, 0.3350]		0.2178 [0.0918, 0.3439]		0.2337 [0.1536, 0.3137]
			LRRCS		0.0685 [0.0458, 0.0911]		0.0643 [0.0398, 0.0888]		0.0642 [0.0396, 0.0888]		0.0701 [0.0477, 0.0926]		0.9402 [0.9209, 0.9595]		0.9381 [0.9178, 0.9584]		0.9366 [0.9149, 0.9582]		0.9402 [0.9209, 0.9595]		0.2312 [0.1392, 0.3233]		0.2176 [0.0872, 0.3480]		0.2184 [0.0697, 0.3671]		0.2362 [0.1466, 0.3259]
			MARS		0.0619 [0.0384, 0.0855]		0.0606 [0.0357, 0.0856]		0.0609 [0.0359, 0.0859]		0.0629 [0.0395, 0.0863]		0.9485 [0.9296, 0.9674]		0.9475 [0.9281, 0.9669]		0.9450 [0.9220, 0.9680]		0.9485 [0.9296, 0.9674]		0.2069 [0.1080, 0.3058]		0.2000 [0.0690, 0.3310]		0.2171 [0.0257, 0.4084]		0.2102 [0.1138, 0.3067]
			SL-EW		0.0644 [0.0417, 0.0871]		0.0613 [0.0365, 0.0861]		0.0615 [0.0366, 0.0864]		0.0658 [0.0433, 0.0882]		0.9455 [0.9283, 0.9627]		0.9437 [0.9243, 0.9631]		0.9398 [0.9169, 0.9628]		0.9455 [0.9283, 0.9627]		0.2214 [0.1368, 0.3059]		0.2069 [0.0823, 0.3315]		0.2133 [0.0501, 0.3764]		0.2259 [0.1438, 0.3080]
		2MM	GBM		0.0438 [0.0200, 0.0677]		0.0382 [0.0129, 0.0634]		0.0382 [0.0128, 0.0635]		0.0453 [0.0215, 0.0690]		0.9799 [0.9660, 0.9939]		0.9776 [0.9632, 0.9920]		0.9734 [0.9538, 0.9930]		0.9799 [0.9660, 0.9939]		0.1539 [0.0474, 0.2604]		0.1344 [0.0000, 0.3258]		0.1375 [0.0000, 0.3433]		0.1582 [0.0542, 0.2623]
			LRRCS		0.0448 [0.0210, 0.0687]		0.0375 [0.0123, 0.0628]		0.0377 [0.0125, 0.0629]		0.0465 [0.0227, 0.0703]		0.9795 [0.9655, 0.9935]		0.9779 [0.9626, 0.9932]		0.9742 [0.9566, 0.9918]		0.9795 [0.9655, 0.9935]		0.1576 [0.0394, 0.2759]		0.1343 [0.0000, 0.3402]		0.1438 [0.0000, 0.4583]		0.1627 [0.0468, 0.2786]
			MARS		0.0452 [0.0212, 0.0692]		0.0418 [0.0166, 0.0671]		0.0422 [0.0169, 0.0674]		0.0464 [0.0225, 0.0703]		0.9758 [0.9640, 0.9877]		0.9745 [0.9617, 0.9874]		0.9738 [0.9599, 0.9876]		0.9758 [0.9640, 0.9877]		0.1617 [0.0655, 0.2579]		0.1450 [0.0003, 0.2896]		0.1465 [0.0000, 0.3114]		0.1662 [0.0724, 0.2600]
			RF		0.0456 [0.0226, 0.0686]		0.0357 [0.0102, 0.0612]		0.0357 [0.0101, 0.0613]		0.0468 [0.0240, 0.0697]		0.9832 [0.9721, 0.9942]		0.9810 [0.9690, 0.9930]		0.9763 [0.9574, 0.9952]		0.9832 [0.9721, 0.9942]		0.1664 [0.0748, 0.2580]		0.1260 [0.0000, 0.3572]		0.1353 [0.0000, 0.3973]		0.1705 [0.0814, 0.2596]
			SL-EW		0.0433 [0.0197, 0.0668]		0.0364 [0.0110, 0.0618]		0.0365 [0.0111, 0.0619]		0.0447 [0.0212, 0.0682]		0.9816 [0.9697, 0.9936]		0.9794 [0.9650, 0.9938]		0.9740 [0.9529, 0.9951]		0.9816 [0.9697, 0.9936]		0.1556 [0.0571, 0.2541]		0.1287 [0.0000, 0.3252]		0.1330 [0.0000, 0.3162]		0.1601 [0.0640, 0.2562]
	Architect	1MM	EN		0.0617 [0.0478, 0.0756]		0.0574 [0.0416, 0.0732]		0.0568 [0.0411, 0.0726]		0.0640 [0.0504, 0.0775]		0.9576 [0.9490, 0.9661]		0.9570 [0.9478, 0.9662]		0.9567 [0.9475, 0.9659]		0.9576 [0.9490, 0.9661]		0.2219 [0.1738, 0.2700]		0.1923 [0.1120, 0.2725]		0.1904 [0.0846, 0.2963]		0.2311 [0.1850, 0.2772]
			GBM		0.0612 [0.0475, 0.0749]		0.0548 [0.0392, 0.0704]		0.0549 [0.0393, 0.0705]		0.0639 [0.0504, 0.0774]		0.9612 [0.9523, 0.9701]		0.9606 [0.9515, 0.9696]		0.9603 [0.9513, 0.9692]		0.9612 [0.9523, 0.9701]		0.2189 [0.1714, 0.2664]		0.1827 [0.0961, 0.2694]		0.1829 [0.0378, 0.3280]		0.2285 [0.1832, 0.2739]
			LRRCS		0.0625 [0.0484, 0.0765]		0.0564 [0.0406, 0.0722]		0.0565 [0.0407, 0.0723]		0.0654 [0.0516, 0.0793]		0.9588 [0.9497, 0.9680]		0.9583 [0.9488, 0.9678]		0.9579 [0.9485, 0.9673]		0.9588 [0.9497, 0.9680]		0.2188 [0.1620, 0.2756]		0.1879 [0.0914, 0.2843]		0.1885 [0.0553, 0.3218]		0.2286 [0.1738, 0.2835]
			MARS		0.0571 [0.0427, 0.0716]		0.0539 [0.0380, 0.0698]		0.0538 [0.0380, 0.0697]		0.0580 [0.0438, 0.0722]		0.9639 [0.9572, 0.9707]		0.9634 [0.9564, 0.9703]		0.9630 [0.9554, 0.9706]		0.9639 [0.9572, 0.9707]		0.2017 [0.1463, 0.2570]		0.1814 [0.0928, 0.2701]		0.1791 [0.0026, 0.3556]		0.2070 [0.1538, 0.2602]
			SL-EW		0.0589 [0.0450, 0.0728]		0.0533 [0.0375, 0.0692]		0.0535 [0.0376, 0.0693]		0.0611 [0.0474, 0.0748]		0.9634 [0.9549, 0.9719]		0.9628 [0.9544, 0.9713]		0.9626 [0.9540, 0.9711]		0.9634 [0.9549, 0.9719]		0.2120 [0.1624, 0.2617]		0.1789 [0.0901, 0.2677]		0.1789 [0.0000, 0.3631]		0.2205 [0.1730, 0.2681]
		2MM	GBM		0.0424 [0.0268, 0.0580]		0.0388 [0.0223, 0.0552]		0.0390 [0.0226, 0.0554]		0.0442 [0.0287, 0.0598]		0.9802 [0.9751, 0.9853]		0.9795 [0.9733, 0.9858]		0.9785 [0.9715, 0.9855]		0.9802 [0.9751, 0.9853]		0.1501 [0.0843, 0.2160]		0.1305 [0.0268, 0.2342]		0.1323 [0.0207, 0.2438]		0.1570 [0.0932, 0.2207]
			LRRCS		0.0471 [0.0315, 0.0627]		0.0432 [0.0269, 0.0595]		0.0433 [0.0269, 0.0596]		0.0492 [0.0337, 0.0647]		0.9749 [0.9664, 0.9833]		0.9744 [0.9656, 0.9831]		0.9737 [0.9646, 0.9828]		0.9749 [0.9664, 0.9833]		0.1629 [0.0875, 0.2383]		0.1478 [0.0399, 0.2557]		0.1485 [0.0480, 0.2491]		0.1694 [0.0961, 0.2427]
			MARS		0.0432 [0.0275, 0.0589]		0.0406 [0.0242, 0.0569]		0.0406 [0.0242, 0.0569]		0.0449 [0.0292, 0.0606]		0.9801 [0.9750, 0.9852]		0.9798 [0.9746, 0.9850]		0.9791 [0.9732, 0.9850]		0.9801 [0.9750, 0.9852]		0.1513 [0.0836, 0.2189]		0.1355 [0.0424, 0.2286]		0.1356 [0.0103, 0.2609]		0.1581 [0.0924, 0.2237]
			RF		0.0415 [0.0264, 0.0566]		0.0363 [0.0198, 0.0529]		0.0363 [0.0197, 0.0530]		0.0431 [0.0281, 0.0581]		0.9830 [0.9765, 0.9895]		0.9825 [0.9757, 0.9893]		0.9819 [0.9748, 0.9890]		0.9830 [0.9765, 0.9895]		0.1532 [0.0949, 0.2115]		0.1219 [0.0028, 0.2410]		0.1224 [0.0000, 0.2602]		0.1593 [0.1032, 0.2153]
			SL-EW		0.0416 [0.0261, 0.0570]		0.0379 [0.0214, 0.0544]		0.0381 [0.0216, 0.0546]		0.0434 [0.0281, 0.0588]		0.9815 [0.9742, 0.9887]		0.9810 [0.9738, 0.9882]		0.9802 [0.9721, 0.9884]		0.9815 [0.9742, 0.9887]		0.1492 [0.0852, 0.2132]		0.1272 [0.0188, 0.2357]		0.1285 [0.0150, 0.2421]		0.1558 [0.0940, 0.2176]
	Atellica	1MM	EN		0.0563 [0.0417, 0.0709]		0.0523 [0.0358, 0.0688]		0.0518 [0.0353, 0.0682]		0.0575 [0.0431, 0.0719]		0.9658 [0.9572, 0.9744]		0.9655 [0.9570, 0.9739]		0.9651 [0.9565, 0.9736]		0.9658 [0.9572, 0.9744]		0.2033 [0.1508, 0.2559]		0.1727 [0.0816, 0.2638]		0.1707 [0.0000, 0.3616]		0.2089 [0.1581, 0.2598]
			GBM		0.0543 [0.0398, 0.0689]		0.0482 [0.0318, 0.0646]		0.0484 [0.0320, 0.0647]		0.0558 [0.0414, 0.0703]		0.9703 [0.9627, 0.9779]		0.9700 [0.9617, 0.9783]		0.9696 [0.9612, 0.9779]		0.9703 [0.9627, 0.9779]		0.1955 [0.1414, 0.2497]		0.1595 [0.0562, 0.2628]		0.1602 [0.0000, 0.3466]		0.2014 [0.1489, 0.2539]
			LRRCS		0.0571 [0.0422, 0.0720]		0.0517 [0.0352, 0.0681]		0.0518 [0.0354, 0.0682]		0.0588 [0.0440, 0.0736]		0.9668 [0.9566, 0.9770]		0.9665 [0.9562, 0.9769]		0.9658 [0.9554, 0.9762]		0.9668 [0.9566, 0.9770]		0.1978 [0.1352, 0.2604]		0.1685 [0.0574, 0.2796]		0.1699 [0.0356, 0.3042]		0.2037 [0.1428, 0.2647]
			MARS		0.0513 [0.0361, 0.0665]		0.0496 [0.0333, 0.0659]		0.0489 [0.0325, 0.0653]		0.0521 [0.0370, 0.0672]		0.9702 [0.9609, 0.9795]		0.9698 [0.9609, 0.9788]		0.9686 [0.9582, 0.9789]		0.9702 [0.9609, 0.9795]		0.1829 [0.1212, 0.2447]		0.1657 [0.0730, 0.2584]		0.1617 [0.0219, 0.3014]		0.1874 [0.1273, 0.2475]
			SL-EW		0.0530 [0.0382, 0.0677]		0.0481 [0.0316, 0.0646]		0.0481 [0.0316, 0.0645]		0.0543 [0.0397, 0.0689]		0.9709 [0.9638, 0.9779]		0.9706 [0.9630, 0.9781]		0.9700 [0.9621, 0.9779]		0.9709 [0.9638, 0.9779]		0.1912 [0.1362, 0.2462]		0.1582 [0.0575, 0.2589]		0.1586 [0.0168, 0.3004]		0.1967 [0.1433, 0.2500]
		2MM	GBM		0.0430 [0.0264, 0.0596]		0.0397 [0.0224, 0.0569]		0.0397 [0.0224, 0.0569]		0.0443 [0.0277, 0.0609]		0.9794 [0.9746, 0.9841]		0.9790 [0.9738, 0.9842]		0.9788 [0.9735, 0.9841]		0.9794 [0.9746, 0.9841]		0.1487 [0.0760, 0.2215]		0.1340 [0.0272, 0.2409]		0.1342 [0.0303, 0.2381]		0.1530 [0.0819, 0.2240]
			LRRCS		0.0474 [0.0310, 0.0638]		0.0426 [0.0255, 0.0596]		0.0422 [0.0251, 0.0594]		0.0490 [0.0326, 0.0654]		0.9709 [0.9613, 0.9805]		0.9703 [0.9605, 0.9800]		0.9710 [0.9616, 0.9803]		0.9709 [0.9613, 0.9805]		0.1654 [0.0814, 0.2493]		0.1505 [0.0302, 0.2707]		0.1469 [0.0079, 0.2859]		0.1701 [0.0878, 0.2524]
			MARS		0.0429 [0.0262, 0.0595]		0.0415 [0.0244, 0.0587]		0.0417 [0.0245, 0.0589]		0.0438 [0.0272, 0.0604]		0.9706 [0.9557, 0.9856]		0.9693 [0.9564, 0.9822]		0.9659 [0.9512, 0.9806]		0.9706 [0.9557, 0.9856]		0.1543 [0.0875, 0.2211]		0.1450 [0.0580, 0.2320]		0.1463 [0.0588, 0.2337]		0.1581 [0.0930, 0.2232]
			RF		0.0446 [0.0287, 0.0605]		0.0404 [0.0231, 0.0576]		0.0403 [0.0231, 0.0576]		0.0456 [0.0297, 0.0614]		0.9799 [0.9772, 0.9826]		0.9796 [0.9765, 0.9827]		0.9796 [0.9764, 0.9828]		0.9799 [0.9772, 0.9826]		0.1592 [0.0962, 0.2222]		0.1343 [0.0183, 0.2503]		0.1344 [0.0249, 0.2438]		0.1631 [0.1018, 0.2243]
			SL-EW		0.0429 [0.0266, 0.0592]		0.0393 [0.0220, 0.0565]		0.0392 [0.0219, 0.0564]		0.0441 [0.0278, 0.0604]		0.9790 [0.9731, 0.9848]		0.9785 [0.9723, 0.9848]		0.9783 [0.9729, 0.9837]		0.9790 [0.9731, 0.9848]		0.1521 [0.0849, 0.2193]		0.1345 [0.0275, 0.2415]		0.1342 [0.0229, 0.2454]		0.1563 [0.0908, 0.2218]
	Elecsys	1MM	EN		0.0609 [0.0463, 0.0754]		0.0587 [0.0424, 0.0749]		0.0580 [0.0418, 0.0742]		0.0613 [0.0470, 0.0757]		0.9548 [0.9432, 0.9665]		0.9540 [0.9419, 0.9662]		0.9534 [0.9411, 0.9657]		0.9548 [0.9432, 0.9665]		0.2159 [0.1661, 0.2656]		0.1960 [0.1189, 0.2732]		0.1934 [0.0568, 0.3301]		0.2197 [0.1717, 0.2678]
			GBM		0.0601 [0.0458, 0.0744]		0.0572 [0.0412, 0.0733]		0.0572 [0.0411, 0.0732]		0.0607 [0.0466, 0.0748]		0.9545 [0.9428, 0.9663]		0.9534 [0.9411, 0.9657]		0.9519 [0.9386, 0.9652]		0.9545 [0.9428, 0.9663]		0.2157 [0.1671, 0.2644]		0.1921 [0.1140, 0.2702]		0.1939 [0.1007, 0.2872]		0.2198 [0.1728, 0.2667]
			LRRCS		0.0592 [0.0445, 0.0740]		0.0571 [0.0409, 0.0734]		0.0570 [0.0408, 0.0733]		0.0601 [0.0455, 0.0747]		0.9562 [0.9455, 0.9668]		0.9552 [0.9448, 0.9657]		0.9538 [0.9432, 0.9645]		0.9562 [0.9455, 0.9668]		0.2066 [0.1485, 0.2646]		0.1890 [0.0998, 0.2783]		0.1890 [0.0052, 0.3728]		0.2107 [0.1543, 0.2671]
			MARS		0.0569 [0.0417, 0.0721]		0.0550 [0.0387, 0.0713]		0.0537 [0.0374, 0.0700]		0.0567 [0.0417, 0.0717]		0.9634 [0.9514, 0.9753]		0.9625 [0.9507, 0.9743]		0.9621 [0.9500, 0.9741]		0.9634 [0.9514, 0.9753]		0.1944 [0.1316, 0.2573]		0.1823 [0.0898, 0.2749]		0.1778 [0.0617, 0.2939]		0.1963 [0.1351, 0.2575]
			SL-EW		0.0578 [0.0431, 0.0724]		0.0554 [0.0391, 0.0717]		0.0551 [0.0389, 0.0714]		0.0582 [0.0437, 0.0727]		0.9603 [0.9494, 0.9712]		0.9592 [0.9484, 0.9700]		0.9588 [0.9480, 0.9697]		0.9603 [0.9494, 0.9712]		0.2051 [0.1532, 0.2569]		0.1832 [0.1003, 0.2662]		0.1822 [0.0443, 0.3200]		0.2086 [0.1584, 0.2587]
		2MM	GBM		0.0420 [0.0250, 0.0589]		0.0426 [0.0255, 0.0597]		0.0420 [0.0250, 0.0591]		0.0422 [0.0253, 0.0591]		0.9796 [0.9736, 0.9856]		0.9785 [0.9729, 0.9841]		0.9768 [0.9689, 0.9848]		0.9796 [0.9736, 0.9856]		0.1375 [0.0587, 0.2163]		0.1371 [0.0491, 0.2251]		0.1347 [0.0207, 0.2486]		0.1393 [0.0621, 0.2164]
			LRRCS		0.0422 [0.0254, 0.0589]		0.0425 [0.0256, 0.0595]		0.0428 [0.0259, 0.0597]		0.0425 [0.0258, 0.0592]		0.9733 [0.9656, 0.9809]		0.9726 [0.9645, 0.9807]		0.9691 [0.9568, 0.9814]		0.9733 [0.9656, 0.9809]		0.1456 [0.0579, 0.2332]		0.1451 [0.0478, 0.2423]		0.1445 [0.0393, 0.2497]		0.1475 [0.0615, 0.2334]
			MARS		0.0406 [0.0235, 0.0577]		0.0413 [0.0241, 0.0584]		0.0400 [0.0229, 0.0571]		0.0406 [0.0235, 0.0578]		0.9804 [0.9742, 0.9865]		0.9799 [0.9742, 0.9856]		0.9793 [0.9738, 0.9848]		0.9804 [0.9742, 0.9865]		0.1380 [0.0552, 0.2208]		0.1378 [0.0528, 0.2229]		0.1289 [0.0000, 0.2871]		0.1395 [0.0584, 0.2207]
			RF		0.0396 [0.0234, 0.0559]		0.0396 [0.0225, 0.0567]		0.0395 [0.0224, 0.0565]		0.0396 [0.0233, 0.0558]		0.9811 [0.9752, 0.9871]		0.9797 [0.9737, 0.9857]		0.9776 [0.9696, 0.9857]		0.9811 [0.9752, 0.9871]		0.1368 [0.0663, 0.2073]		0.1275 [0.0236, 0.2313]		0.1281 [0.0004, 0.2559]		0.1379 [0.0692, 0.2067]
			SL-EW		0.0391 [0.0224, 0.0558]		0.0398 [0.0227, 0.0570]		0.0396 [0.0225, 0.0567]		0.0393 [0.0226, 0.0560]		0.9809 [0.9743, 0.9875]		0.9798 [0.9728, 0.9869]		0.9783 [0.9698, 0.9867]		0.9809 [0.9743, 0.9875]		0.1317 [0.0554, 0.2080]		0.1290 [0.0328, 0.2252]		0.1288 [0.0085, 0.2490]		0.1333 [0.0587, 0.2079]
	Pathfast	1MM	EN		0.0590 [0.0423, 0.0757]		0.0546 [0.0358, 0.0734]		0.0547 [0.0359, 0.0735]		0.0590 [0.0423, 0.0757]		0.9544 [0.9400, 0.9688]		0.9540 [0.9398, 0.9681]		0.9524 [0.9364, 0.9685]		0.9544 [0.9400, 0.9688]		0.2157 [0.1549, 0.2764]		0.1890 [0.0950, 0.2830]		0.1878 [0.0667, 0.3089]		0.2156 [0.1549, 0.2764]
			GBM		0.0596 [0.0427, 0.0764]		0.0542 [0.0356, 0.0729]		0.0545 [0.0358, 0.0731]		0.0596 [0.0427, 0.0764]		0.9547 [0.9388, 0.9707]		0.9543 [0.9383, 0.9704]		0.9502 [0.9325, 0.9680]		0.9547 [0.9388, 0.9707]		0.2092 [0.1464, 0.2721]		0.1804 [0.0769, 0.2839]		0.1836 [0.0602, 0.3070]		0.2092 [0.1463, 0.2721]
			LRRCS		0.0600 [0.0429, 0.0771]		0.0548 [0.0361, 0.0735]		0.0547 [0.0360, 0.0735]		0.0600 [0.0429, 0.0771]		0.9538 [0.9374, 0.9701]		0.9534 [0.9368, 0.9700]		0.9480 [0.9290, 0.9671]		0.9538 [0.9374, 0.9701]		0.2104 [0.1417, 0.2791]		0.1840 [0.0775, 0.2904]		0.1840 [0.0692, 0.2988]		0.2104 [0.1416, 0.2791]
			MARS		0.0583 [0.0403, 0.0764]		0.0798 [0.0623, 0.0973]		0.0607 [0.0421, 0.0793]		0.0583 [0.0403, 0.0764]		0.9530 [0.9372, 0.9688]		0.9513 [0.9350, 0.9677]		0.9483 [0.9308, 0.9657]		0.9530 [0.9372, 0.9688]		0.3954 [0.2436, 0.5473]		0.3356 [0.2648, 0.4065]		0.2000 [0.0843, 0.3157]		0.3954 [0.2436, 0.5473]
			SL-EW		0.0570 [0.0399, 0.0741]		0.0528 [0.0339, 0.0717]		0.0529 [0.0341, 0.0718]		0.0570 [0.0399, 0.0741]		0.9571 [0.9431, 0.9710]		0.9567 [0.9433, 0.9701]		0.9539 [0.9379, 0.9700]		0.9571 [0.9431, 0.9710]		0.2035 [0.1397, 0.2672]		0.1781 [0.0768, 0.2795]		0.1813 [0.0704, 0.2922]		0.2034 [0.1397, 0.2672]
		2MM	GBM		0.0403 [0.0214, 0.0592]		0.0363 [0.0162, 0.0563]		0.0363 [0.0163, 0.0564]		0.0403 [0.0214, 0.0592]		0.9804 [0.9722, 0.9885]		0.9800 [0.9715, 0.9885]		0.9795 [0.9702, 0.9889]		0.9804 [0.9722, 0.9885]		0.1426 [0.0600, 0.2253]		0.1236 [0.0000, 0.2560]		0.1241 [0.0000, 0.2543]		0.1426 [0.0599, 0.2253]
			LRRCS		0.0425 [0.0239, 0.0612]		0.0375 [0.0177, 0.0574]		0.0376 [0.0177, 0.0575]		0.0425 [0.0239, 0.0612]		0.9770 [0.9711, 0.9830]		0.9763 [0.9703, 0.9823]		0.9746 [0.9663, 0.9829]		0.9770 [0.9711, 0.9830]		0.1515 [0.0624, 0.2406]		0.1321 [0.0000, 0.2740]		0.1340 [0.0049, 0.2631]		0.1515 [0.0624, 0.2406]
			MARS		0.0349 [0.0160, 0.0539]		0.0334 [0.0135, 0.0533]		0.0336 [0.0137, 0.0535]		0.0349 [0.0160, 0.0539]		0.9795 [0.9667, 0.9923]		0.9779 [0.9662, 0.9897]		0.9772 [0.9646, 0.9899]		0.9795 [0.9667, 0.9923]		0.1317 [0.0580, 0.2053]		0.1211 [0.0177, 0.2245]		0.1219 [0.0155, 0.2284]		0.1317 [0.0580, 0.2053]
			RF		0.0403 [0.0221, 0.0584]		0.0346 [0.0146, 0.0547]		0.0347 [0.0146, 0.0547]		0.0403 [0.0221, 0.0584]		0.9820 [0.9755, 0.9885]		0.9816 [0.9758, 0.9874]		0.9813 [0.9751, 0.9875]		0.9820 [0.9755, 0.9885]		0.1493 [0.0759, 0.2226]		0.1191 [0.0000, 0.2642]		0.1196 [0.0000, 0.2525]		0.1493 [0.0759, 0.2226]
			SL-EW		0.0375 [0.0189, 0.0561]		0.0326 [0.0126, 0.0527]		0.0326 [0.0125, 0.0527]		0.0375 [0.0189, 0.0561]		0.9827 [0.9761, 0.9893]		0.9823 [0.9760, 0.9885]		0.9816 [0.9748, 0.9884]		0.9827 [0.9761, 0.9893]		0.1390 [0.0639, 0.2140]		0.1155 [0.0000, 0.2501]		0.1160 [0.0000, 0.2382]		0.1389 [0.0639, 0.2140]
ADAPT-BSN	Access	1MM	EN		0.0452 [0.0349, 0.0555]		0.0440 [0.0332, 0.0547]		0.0433 [0.0326, 0.0540]		0.0500 [0.0392, 0.0609]		0.9448 [0.9290, 0.9607]		0.9440 [0.9278, 0.9603]		0.9409 [0.9223, 0.9595]		0.9448 [0.9290, 0.9607]		0.1604 [0.1212, 0.1995]		0.1519 [0.0996, 0.2042]		0.1476 [0.0800, 0.2152]		0.1666 [0.1197, 0.2135]
			GBM		0.0418 [0.0314, 0.0522]		0.0413 [0.0306, 0.0521]		0.0407 [0.0301, 0.0514]		0.0471 [0.0363, 0.0580]		0.9527 [0.9395, 0.9658]		0.9519 [0.9385, 0.9652]		0.9511 [0.9375, 0.9647]		0.9527 [0.9395, 0.9658]		0.1453 [0.1030, 0.1876]		0.1389 [0.0853, 0.1924]		0.1360 [0.0322, 0.2398]		0.1545 [0.1044, 0.2045]
			LRRCS		0.0399 [0.0294, 0.0504]		0.0396 [0.0288, 0.0505]		0.0394 [0.0286, 0.0502]		0.0446 [0.0337, 0.0555]		0.9533 [0.9390, 0.9675]		0.9525 [0.9381, 0.9668]		0.9520 [0.9375, 0.9664]		0.9533 [0.9390, 0.9675]		0.1392 [0.0934, 0.1851]		0.1345 [0.0763, 0.1927]		0.1336 [0.0572, 0.2100]		0.1466 [0.0931, 0.2000]
			MARS		0.0410 [0.0306, 0.0514]		0.0391 [0.0283, 0.0499]		0.0386 [0.0278, 0.0494]		0.0470 [0.0362, 0.0579]		0.9489 [0.9232, 0.9746]		0.9456 [0.9220, 0.9692]		0.9428 [0.9168, 0.9688]		0.9489 [0.9232, 0.9746]		0.1451 [0.1037, 0.1865]		0.1354 [0.0791, 0.1918]		0.1340 [0.0743, 0.1936]		0.1535 [0.1044, 0.2026]
			SL-EW		0.0409 [0.0306, 0.0513]		0.0397 [0.0289, 0.0506]		0.0393 [0.0285, 0.0501]		0.0466 [0.0358, 0.0575]		0.9545 [0.9404, 0.9687]		0.9537 [0.9387, 0.9687]		0.9530 [0.9375, 0.9685]		0.9545 [0.9404, 0.9687]		0.1444 [0.1035, 0.1854]		0.1342 [0.0785, 0.1898]		0.1328 [0.0609, 0.2047]		0.1524 [0.1037, 0.2011]
		2MM	GBM		0.0310 [0.0199, 0.0422]		0.0289 [0.0177, 0.0401]		0.0283 [0.0171, 0.0394]		0.0368 [0.0255, 0.0481]		0.9762 [0.9665, 0.9859]		0.9752 [0.9650, 0.9854]		0.9733 [0.9599, 0.9866]		0.9762 [0.9665, 0.9859]		0.1063 [0.0532, 0.1594]		0.1021 [0.0463, 0.1580]		0.0988 [0.0156, 0.1819]		0.1220 [0.0611, 0.1829]
			LRRCS		0.0302 [0.0190, 0.0415]		0.0283 [0.0170, 0.0395]		0.0281 [0.0169, 0.0393]		0.0356 [0.0242, 0.0470]		0.9778 [0.9691, 0.9864]		0.9770 [0.9682, 0.9857]		0.9762 [0.9665, 0.9860]		0.9778 [0.9691, 0.9864]		0.1023 [0.0384, 0.1661]		0.0993 [0.0321, 0.1665]		0.0981 [0.0, 0.2156]		0.1175 [0.0460, 0.1890]
			MARS		0.0331 [0.0222, 0.0441]		0.0315 [0.0202, 0.0428]		0.0285 [0.0173, 0.0396]		0.0379 [0.0266, 0.0492]		0.9696 [0.9487, 0.9906]		0.9675 [0.9484, 0.9865]		0.9654 [0.9448, 0.9861]		0.9696 [0.9487, 0.9906]		0.1201 [0.0776, 0.1627]		0.1159 [0.0663, 0.1655]		0.1010 [0.0310, 0.1709]		0.1291 [0.0788, 0.1794]
			RF		0.0335 [0.0225, 0.0446]		0.0287 [0.0174, 0.0400]		0.0282 [0.0170, 0.0394]		0.0417 [0.0305, 0.0530]		0.9776 [0.9683, 0.9870]		0.9766 [0.9667, 0.9866]		0.9759 [0.9647, 0.9872]		0.9776 [0.9683, 0.9870]		0.1134 [0.0637, 0.1632]		0.1009 [0.0437, 0.1581]		0.0971 [0.0, 0.1958]		0.1336 [0.0759, 0.1913]
			SL-EW		0.0313 [0.0202, 0.0424]		0.0286 [0.0174, 0.0399]		0.0279 [0.0167, 0.0391]		0.0375 [0.0262, 0.0487]		0.9774 [0.9687, 0.9861]		0.9764 [0.9668, 0.9860]		0.9754 [0.9641, 0.9867]		0.9774 [0.9687, 0.9861]		0.1081 [0.0592, 0.1570]		0.1014 [0.0460, 0.1569]		0.0970 [0.0137, 0.1803]		0.1233 [0.0666, 0.1800]
	Architect	1MM	EN		0.0417 [0.0319, 0.0515]		0.0404 [0.0296, 0.0513]		0.0397 [0.0289, 0.0505]		0.0436 [0.0331, 0.0542]		0.9455 [0.9313, 0.9596]		0.9435 [0.9297, 0.9573]		0.9431 [0.9290, 0.9571]		0.9455 [0.9313, 0.9596]		0.1657 [0.1341, 0.1974]		0.1453 [0.0972, 0.1935]		0.1386 [0.0627, 0.2144]		0.1554 [0.1159, 0.1949]
			GBM		0.0396 [0.0294, 0.0498]		0.0396 [0.0288, 0.0505]		0.0392 [0.0284, 0.0500]		0.0422 [0.0315, 0.0529]		0.9430 [0.9241, 0.9619]		0.9407 [0.9224, 0.9590]		0.9404 [0.9209, 0.9600]		0.9430 [0.9241, 0.9619]		0.1487 [0.1115, 0.1860]		0.1387 [0.0877, 0.1898]		0.1372 [0.0754, 0.1989]		0.1469 [0.1018, 0.1920]
			LRRCS		0.0391 [0.0289, 0.0492]		0.0386 [0.0277, 0.0495]		0.0382 [0.0274, 0.0491]		0.0400 [0.0293, 0.0507]		0.9430 [0.9243, 0.9617]		0.9412 [0.9212, 0.9613]		0.9382 [0.9173, 0.9591]		0.9430 [0.9243, 0.9617]		0.1494 [0.1095, 0.1892]		0.1372 [0.0816, 0.1929]		0.1369 [0.0731, 0.2007]		0.1414 [0.0941, 0.1888]
			MARS		0.0391 [0.0288, 0.0493]		0.0390 [0.0281, 0.0500]		0.0386 [0.0277, 0.0494]		0.0420 [0.0312, 0.0528]		0.9444 [0.9143, 0.9744]		0.9400 [0.9132, 0.9668]		0.9354 [0.9072, 0.9636]		0.9444 [0.9143, 0.9744]		0.1481 [0.1115, 0.1847]		0.1389 [0.0895, 0.1884]		0.1355 [0.0777, 0.1934]		0.1452 [0.1009, 0.1895]
			SL-EW		0.0389 [0.0288, 0.0490]		0.0385 [0.0276, 0.0494]		0.0380 [0.0272, 0.0489]		0.0414 [0.0307, 0.0520]		0.9513 [0.9356, 0.9670]		0.9493 [0.9318, 0.9667]		0.9491 [0.9315, 0.9667]		0.9513 [0.9356, 0.9670]		0.1503 [0.1155, 0.1852]		0.1352 [0.0845, 0.1859]		0.1314 [0.0368, 0.2261]		0.1448 [0.1021, 0.1875]
		2MM	GBM		0.0289 [0.0181, 0.0398]		0.0272 [0.0162, 0.0382]		0.0264 [0.0155, 0.0373]		0.0345 [0.0234, 0.0456]		0.9722 [0.9567, 0.9877]		0.9710 [0.9545, 0.9875]		0.9705 [0.9548, 0.9862]		0.9722 [0.9567, 0.9877]		0.1026 [0.0536, 0.1516]		0.0986 [0.0434, 0.1538]		0.0958 [0.0298, 0.1619]		0.1159 [0.0589, 0.1728]
			LRRCS		0.0298 [0.0187, 0.0409]		0.0279 [0.0169, 0.0389]		0.0279 [0.0169, 0.0388]		0.0353 [0.0240, 0.0465]		0.9748 [0.9639, 0.9857]		0.9736 [0.9619, 0.9852]		0.9728 [0.9596, 0.9861]		0.9748 [0.9639, 0.9857]		0.1018 [0.0355, 0.1680]		0.0991 [0.0339, 0.1642]		0.0986 [0.0068, 0.1904]		0.1180 [0.0440, 0.1920]
			MARS		0.0329 [0.0217, 0.0440]		0.0285 [0.0174, 0.0396]		0.0270 [0.0161, 0.0380]		0.0389 [0.0276, 0.0502]		0.9732 [0.9564, 0.9900]		0.9707 [0.9538, 0.9875]		0.9702 [0.9528, 0.9876]		0.9732 [0.9564, 0.9900]		0.1131 [0.0606, 0.1656]		0.1060 [0.0547, 0.1573]		0.0967 [0.0318, 0.1616]		0.1322 [0.0717, 0.1926]
			RF		0.0298 [0.0191, 0.0405]		0.0261 [0.0150, 0.0372]		0.0254 [0.0144, 0.0364]		0.0374 [0.0263, 0.0484]		0.9730 [0.9583, 0.9876]		0.9707 [0.9541, 0.9873]		0.9671 [0.9470, 0.9873]		0.9730 [0.9583, 0.9876]		0.1083 [0.0653, 0.1514]		0.0951 [0.0413, 0.1489]		0.0924 [0.0285, 0.1563]		0.1231 [0.0719, 0.1743]
			SL-EW		0.0296 [0.0187, 0.0406]		0.0267 [0.0157, 0.0378]		0.0261 [0.0151, 0.0370]		0.0360 [0.0248, 0.0471]		0.9744 [0.9600, 0.9888]		0.9725 [0.9571, 0.9880]		0.9703 [0.9522, 0.9885]		0.9744 [0.9600, 0.9888]		0.1033 [0.0541, 0.1526]		0.0969 [0.0421, 0.1517]		0.0934 [0.0259, 0.1609]		0.1193 [0.0620, 0.1766]
	Elecsys	1MM	EN		0.0566 [0.0428, 0.0705]		0.0546 [0.0390, 0.0701]		0.0543 [0.0388, 0.0699]		0.0550 [0.0403, 0.0698]		0.9210 [0.8824, 0.9597]		0.9196 [0.8809, 0.9583]		0.9136 [0.8708, 0.9564]		0.9210 [0.8824, 0.9597]		0.2106 [0.1656, 0.2557]		0.1902 [0.1235, 0.2568]		0.2017 [0.1233, 0.2801]		0.1960 [0.1439, 0.2481]
			GBM		0.0564 [0.0422, 0.0706]		0.0548 [0.0392, 0.0704]		0.0550 [0.0394, 0.0705]		0.0551 [0.0402, 0.0701]		0.9168 [0.8765, 0.9572]		0.9153 [0.8740, 0.9566]		0.9092 [0.8631, 0.9553]		0.9168 [0.8765, 0.9572]		0.2031 [0.1539, 0.2524]		0.1880 [0.1181, 0.2580]		0.1876 [0.1154, 0.2598]		0.1923 [0.1360, 0.2487]
			LRRCS		0.0561 [0.0417, 0.0704]		0.0530 [0.0375, 0.0685]		0.0531 [0.0376, 0.0687]		0.0527 [0.0378, 0.0677]		0.9182 [0.8787, 0.9578]		0.9165 [0.8779, 0.9550]		0.9131 [0.8707, 0.9555]		0.9182 [0.8787, 0.9578]		0.2031 [0.1466, 0.2595]		0.1865 [0.1114, 0.2616]		0.1862 [0.1151, 0.2574]		0.1879 [0.1248, 0.2511]
			MARS		0.0587 [0.0450, 0.0724]		0.0571 [0.0417, 0.0724]		0.0562 [0.0407, 0.0716]		0.0567 [0.0421, 0.0713]		0.9147 [0.8778, 0.9515]		0.9125 [0.8753, 0.9496]		0.9047 [0.8613, 0.9480]		0.9147 [0.8778, 0.9515]		0.2217 [0.1765, 0.2670]		0.2032 [0.1392, 0.2673]		0.1958 [0.1195, 0.2722]		0.2049 [0.1527, 0.2570]
			SL-EW		0.0557 [0.0417, 0.0697]		0.0535 [0.0379, 0.0691]		0.0535 [0.0380, 0.0691]		0.0538 [0.0390, 0.0686]		0.9213 [0.8832, 0.9594]		0.9197 [0.8819, 0.9576]		0.9136 [0.8709, 0.9562]		0.9213 [0.8832, 0.9594]		0.2060 [0.1595, 0.2525]		0.1863 [0.1179, 0.2548]		0.1910 [0.1156, 0.2663]		0.1917 [0.1382, 0.2453]
		2MM	GBM		0.0419 [0.0256, 0.0582]		0.0408 [0.0247, 0.0568]		0.0403 [0.0243, 0.0563]		0.0442 [0.0278, 0.0607]		0.9531 [0.9251, 0.9811]		0.9484 [0.9186, 0.9782]		0.9478 [0.9187, 0.9770]		0.9531 [0.9251, 0.9811]		0.1492 [0.0739, 0.2244]		0.1463 [0.0775, 0.2150]		0.1434 [0.0542, 0.2326]		0.1609 [0.0784, 0.2433]
			LRRCS		0.0418 [0.0254, 0.0582]		0.0410 [0.0250, 0.0569]		0.0413 [0.0254, 0.0573]		0.0444 [0.0279, 0.0609]		0.9519 [0.9247, 0.9792]		0.9480 [0.9191, 0.9769]		0.9458 [0.9139, 0.9777]		0.9519 [0.9247, 0.9792]		0.1504 [0.0528, 0.2481]		0.1470 [0.0663, 0.2277]		0.1582 [0.0516, 0.2649]		0.1619 [0.0573, 0.2665]
			MARS		0.0453 [0.0286, 0.0620]		0.0424 [0.0264, 0.0584]		0.0428 [0.0269, 0.0588]		0.0479 [0.0311, 0.0647]		0.9196 [0.8775, 0.9618]		0.9121 [0.8677, 0.9566]		0.9022 [0.8521, 0.9522]		0.9196 [0.8775, 0.9618]		0.1810 [0.0918, 0.2701]		0.1629 [0.0969, 0.2289]		0.1647 [0.0978, 0.2316]		0.1977 [0.1013, 0.2941]
			RF		0.0420 [0.0259, 0.0580]		0.0405 [0.0245, 0.0566]		0.0408 [0.0249, 0.0568]		0.0458 [0.0296, 0.0620]		0.9481 [0.9162, 0.9800]		0.9409 [0.9049, 0.9769]		0.9411 [0.9049, 0.9773]		0.9481 [0.9162, 0.9800]		0.1521 [0.0819, 0.2223]		0.1470 [0.0769, 0.2171]		0.1481 [0.0611, 0.2351]		0.1653 [0.0878, 0.2428]
			SL-EW		0.0417 [0.0254, 0.0580]		0.0400 [0.0240, 0.0561]		0.0402 [0.0242, 0.0562]		0.0448 [0.0283, 0.0612]		0.9516 [0.9220, 0.9811]		0.9456 [0.9126, 0.9786]		0.9459 [0.9138, 0.9780]		0.9516 [0.9220, 0.9811]		0.1497 [0.0720, 0.2273]		0.1447 [0.0741, 0.2153]		0.1439 [0.0581, 0.2297]		0.1630 [0.0781, 0.2480]
ADPs-CH	Access	1MM	EN		0.0776 [0.0483, 0.1068]		0.0515 [0.0225, 0.0804]		0.0520 [0.0231, 0.0810]		0.0750 [0.0461, 0.1040]		0.9578 [0.9388, 0.9769]		0.9563 [0.9359, 0.9767]		0.9560 [0.9343, 0.9776]		0.9578 [0.9388, 0.9769]		0.2439 [0.1252, 0.3627]		0.1827 [0.0277, 0.3377]		0.1870 [0.0, 0.5905]		0.2377 [0.1219, 0.3535]
			GBM		0.0658 [0.0369, 0.0947]		0.0408 [0.0112, 0.0704]		0.0409 [0.0113, 0.0705]		0.0631 [0.0344, 0.0917]		0.9694 [0.9500, 0.9888]		0.9678 [0.9471, 0.9885]		0.9668 [0.9453, 0.9883]		0.9694 [0.9500, 0.9888]		0.2100 [0.0916, 0.3283]		0.1520 [0.0, 0.3108]		0.1544 [0.0, 0.3297]		0.2043 [0.0889, 0.3197]
			LRRCS		0.0647 [0.0357, 0.0937]		0.0438 [0.0143, 0.0733]		0.0434 [0.0139, 0.0730]		0.0621 [0.0333, 0.0910]		0.9674 [0.9465, 0.9882]		0.9654 [0.9436, 0.9873]		0.9640 [0.9403, 0.9876]		0.9674 [0.9465, 0.9882]		0.2073 [0.0814, 0.3331]		0.1580 [0.0, 0.3238]		0.1593 [0.0047, 0.3140]		0.2017 [0.0789, 0.3246]
			MARS		0.0625 [0.0333, 0.0917]		0.0394 [0.0101, 0.0688]		0.0385 [0.0090, 0.0680]		0.0599 [0.0309, 0.0889]		0.9676 [0.9457, 0.9894]		0.9659 [0.9441, 0.9877]		0.9645 [0.9409, 0.9880]		0.9676 [0.9457, 0.9894]		0.2012 [0.0697, 0.3327]		0.1547 [0.0, 0.3305]		0.1586 [0.0, 0.3296]		0.1958 [0.0672, 0.3244]
			SL-EW		0.0667 [0.0377, 0.0958]		0.0414 [0.0119, 0.0709]		0.0413 [0.0118, 0.0708]		0.0640 [0.0352, 0.0929]		0.9688 [0.9501, 0.9876]		0.9669 [0.9467, 0.9871]		0.9634 [0.9396, 0.9872]		0.9688 [0.9501, 0.9876]		0.2120 [0.0907, 0.3333]		0.1546 [0.0, 0.3197]		0.1647 [0.0, 0.4440]		0.2063 [0.0879, 0.3246]
		2MM	GBM		0.0380 [0.0069, 0.0690]		0.0211 [0.0, 0.0530]		0.0214 [0.0, 0.0533]		0.0362 [0.0052, 0.0672]		0.9912 [0.9827, 0.9997]		0.9900 [0.9811, 0.9988]		0.9893 [0.9796, 0.9989]		0.9912 [0.9827, 0.9997]		0.1288 [0.0, 0.2791]		0.0862 [0.0, 0.2966]		0.0916 [0.0, 0.3218]		0.1249 [0.0, 0.2725]
			LRRCS		0.0387 [0.0076, 0.0698]		0.0213 [0.0, 0.0533]		0.0212 [0.0, 0.0532]		0.0368 [0.0058, 0.0679]		0.9909 [0.9837, 0.9981]		0.9897 [0.9816, 0.9978]		0.9850 [0.9683, 1.0]		0.9909 [0.9837, 0.9981]		0.1293 [0.0, 0.3059]		0.0875 [0.0, 0.3414]		0.0936 [0.0, 0.3247]		0.1251 [0.0, 0.2991]
			MARS		0.0371 [0.0064, 0.0679]		0.0229 [0.0, 0.0550]		0.0228 [0.0, 0.0547]		0.0357 [0.0050, 0.0663]		0.9897 [0.9800, 0.9994]		0.9882 [0.9781, 0.9983]		0.9842 [0.9694, 0.9989]		0.9897 [0.9800, 0.9994]		0.1315 [0.0, 0.2630]		0.0973 [0.0, 0.2755]		0.1041 [0.0, 0.3448]		0.1284 [0.0, 0.2573]
			RF		0.0389 [0.0085, 0.0693]		0.0205 [0.0, 0.0524]		0.0206 [0.0, 0.0525]		0.0369 [0.0067, 0.0672]		0.9914 [0.9817, 1.0]		0.9898 [0.9790, 1.0]		0.9887 [0.9766, 1.0]		0.9914 [0.9817, 1.0]		0.1335 [0.0, 0.2671]		0.0826 [0.0, 0.3014]		0.0864 [0.0, 0.2888]		0.1299 [0.0, 0.2608]
			SL-EW		0.0374 [0.0066, 0.0682]		0.0205 [0.0, 0.0526]		0.0208 [0.0, 0.0527]		0.0356 [0.0049, 0.0663]		0.9915 [0.9819, 1.0]		0.9902 [0.9805, 0.9999]		0.9872 [0.9749, 0.9995]		0.9915 [0.9819, 1.0]		0.1288 [0.0, 0.2704]		0.0847 [0.0, 0.2926]		0.0924 [0.0, 0.3220]		0.1251 [0.0, 0.2641]
	Architect	1MM	EN		0.0763 [0.0634, 0.0892]		0.0623 [0.0492, 0.0753]		0.0622 [0.0492, 0.0753]		0.0727 [0.0601, 0.0854]		0.9412 [0.9289, 0.9535]		0.9408 [0.9283, 0.9534]		0.9395 [0.9267, 0.9524]		0.9412 [0.9289, 0.9535]		0.2472 [0.1952, 0.2993]		0.2158 [0.1520, 0.2796]		0.2144 [0.1554, 0.2734]		0.2396 [0.1899, 0.2893]
			GBM		0.0696 [0.0568, 0.0823]		0.0554 [0.0421, 0.0687]		0.0554 [0.0420, 0.0687]		0.0658 [0.0533, 0.0784]		0.9519 [0.9415, 0.9624]		0.9516 [0.9413, 0.9618]		0.9496 [0.9387, 0.9604]		0.9519 [0.9415, 0.9624]		0.2281 [0.1778, 0.2785]		0.1932 [0.1300, 0.2563]		0.1926 [0.1327, 0.2525]		0.2209 [0.1729, 0.2689]
			LRRCS		0.0682 [0.0554, 0.0811]		0.0565 [0.0433, 0.0696]		0.0563 [0.0431, 0.0695]		0.0649 [0.0522, 0.0776]		0.9491 [0.9372, 0.9609]		0.9488 [0.9368, 0.9607]		0.9460 [0.9331, 0.9588]		0.9491 [0.9372, 0.9609]		0.2247 [0.1676, 0.2817]		0.1990 [0.1291, 0.2689]		0.1975 [0.1391, 0.2559]		0.2179 [0.1631, 0.2727]
			MARS		0.0760 [0.0630, 0.0889]		0.0582 [0.0450, 0.0714]		0.0578 [0.0446, 0.0710]		0.0718 [0.0590, 0.0845]		0.9519 [0.9404, 0.9633]		0.9516 [0.9402, 0.9630]		0.9493 [0.9370, 0.9616]		0.9519 [0.9404, 0.9633]		0.2404 [0.1846, 0.2962]		0.2025 [0.1340, 0.2711]		0.1974 [0.1360, 0.2589]		0.2313 [0.1779, 0.2848]
			SL-EW		0.0715 [0.0587, 0.0843]		0.0563 [0.0431, 0.0696]		0.0562 [0.0429, 0.0694]		0.0677 [0.0550, 0.0803]		0.9519 [0.9409, 0.9630]		0.9517 [0.9405, 0.9629]		0.9495 [0.9376, 0.9614]		0.9519 [0.9409, 0.9630]		0.2317 [0.1792, 0.2842]		0.1961 [0.1293, 0.2629]		0.1949 [0.1347, 0.2550]		0.2240 [0.1739, 0.2742]
		2MM	GBM		0.0577 [0.0442, 0.0711]		0.0493 [0.0354, 0.0633]		0.0482 [0.0344, 0.0619]		0.0551 [0.0416, 0.0685]		0.9670 [0.9577, 0.9763]		0.9668 [0.9575, 0.9761]		0.9650 [0.9542, 0.9758]		0.9670 [0.9577, 0.9763]		0.1906 [0.1291, 0.2520]		0.1708 [0.1103, 0.2313]		0.1659 [0.0929, 0.2389]		0.1837 [0.1245, 0.2429]
			LRRCS		0.0596 [0.0457, 0.0734]		0.0507 [0.0365, 0.0649]		0.0498 [0.0359, 0.0636]		0.0569 [0.0430, 0.0707]		0.9613 [0.9502, 0.9724]		0.9611 [0.9502, 0.9721]		0.9596 [0.9475, 0.9717]		0.9613 [0.9502, 0.9724]		0.1994 [0.1285, 0.2704]		0.1798 [0.1152, 0.2444]		0.1776 [0.1069, 0.2483]		0.1922 [0.1234, 0.2610]
			MARS		0.0603 [0.0464, 0.0741]		0.0521 [0.0377, 0.0664]		0.0494 [0.0356, 0.0631]		0.0577 [0.0438, 0.0715]		0.9667 [0.9573, 0.9761]		0.9665 [0.9573, 0.9757]		0.9660 [0.9567, 0.9753]		0.9667 [0.9573, 0.9761]		0.2066 [0.1415, 0.2718]		0.1928 [0.1342, 0.2513]		0.1699 [0.0697, 0.2702]		0.2006 [0.1374, 0.2639]
			RF		0.0544 [0.0412, 0.0675]		0.0457 [0.0315, 0.0598]		0.0444 [0.0305, 0.0584]		0.0514 [0.0383, 0.0645]		0.9727 [0.9644, 0.9810]		0.9720 [0.9635, 0.9804]		0.9714 [0.9625, 0.9804]		0.9727 [0.9644, 0.9810]		0.1798 [0.1240, 0.2356]		0.1563 [0.0912, 0.2214]		0.1523 [0.0685, 0.2360]		0.1738 [0.1202, 0.2274]
			SL-EW		0.0567 [0.0432, 0.0702]		0.0482 [0.0341, 0.0624]		0.0466 [0.0327, 0.0605]		0.0540 [0.0405, 0.0675]		0.9698 [0.9614, 0.9782]		0.9692 [0.9606, 0.9777]		0.9685 [0.9593, 0.9777]		0.9698 [0.9614, 0.9782]		0.1853 [0.1245, 0.2460]		0.1665 [0.1043, 0.2287]		0.1596 [0.0809, 0.2384]		0.1787 [0.1201, 0.2373]
	Elecsys	1MM	EN		0.0862 [0.0730, 0.0995]		0.0763 [0.0629, 0.0896]		0.0760 [0.0627, 0.0893]		0.0818 [0.0690, 0.0947]		0.9146 [0.8978, 0.9314]		0.9143 [0.8974, 0.9311]		0.9128 [0.8958, 0.9297]		0.9146 [0.8978, 0.9314]		0.2830 [0.2362, 0.3299]		0.2603 [0.2087, 0.3118]		0.2596 [0.2084, 0.3108]		0.2739 [0.2306, 0.3172]
			GBM		0.0819 [0.0686, 0.0952]		0.0722 [0.0587, 0.0857]		0.0720 [0.0585, 0.0855]		0.0773 [0.0643, 0.0903]		0.9251 [0.9085, 0.9416]		0.9248 [0.9084, 0.9412]		0.9225 [0.9048, 0.9402]		0.9251 [0.9085, 0.9416]		0.2693 [0.2193, 0.3193]		0.2460 [0.1922, 0.2997]		0.2456 [0.1923, 0.2988]		0.2593 [0.2129, 0.3057]
			LRRCS		0.0836 [0.0711, 0.0961]		0.0793 [0.0662, 0.0924]		0.0792 [0.0660, 0.0924]		0.0823 [0.0702, 0.0943]		0.8926 [0.8712, 0.9140]		0.8922 [0.8707, 0.9137]		0.8933 [0.8726, 0.9140]		0.8926 [0.8712, 0.9140]		0.2887 [0.2465, 0.3308]		0.2802 [0.2298, 0.3305]		0.2750 [0.2284, 0.3216]		0.2890 [0.2502, 0.3278]
			MARS		0.0790 [0.0655, 0.0926]		0.0728 [0.0595, 0.0862]		0.0723 [0.0589, 0.0856]		0.0756 [0.0624, 0.0888]		0.9231 [0.9076, 0.9386]		0.9219 [0.9062, 0.9376]		0.9199 [0.9035, 0.9363]		0.9231 [0.9076, 0.9386]		0.2629 [0.2078, 0.3179]		0.2515 [0.1964, 0.3065]		0.2483 [0.1948, 0.3018]		0.2550 [0.2033, 0.3066]
			SL-EW		0.0808 [0.0677, 0.0939]		0.0728 [0.0594, 0.0863]		0.0723 [0.0589, 0.0857]		0.0771 [0.0644, 0.0898]		0.9163 [0.8980, 0.9346]		0.9159 [0.8976, 0.9341]		0.9106 [0.8906, 0.9306]		0.9163 [0.8980, 0.9346]		0.2712 [0.2253, 0.3170]		0.2526 [0.2007, 0.3046]		0.2506 [0.2006, 0.3006]		0.2645 [0.2222, 0.3069]
		2MM	GBM		0.0640 [0.0496, 0.0784]		0.0592 [0.0452, 0.0733]		0.0585 [0.0445, 0.0726]		0.0619 [0.0475, 0.0763]		0.9529 [0.9407, 0.9651]		0.9524 [0.9401, 0.9648]		0.9503 [0.9373, 0.9634]		0.9529 [0.9407, 0.9651]		0.2262 [0.1563, 0.2961]		0.2027 [0.1484, 0.2570]		0.1991 [0.1354, 0.2629]		0.2155 [0.1490, 0.2819]
			LRRCS		0.0643 [0.0499, 0.0786]		0.0582 [0.0443, 0.0722]		0.0584 [0.0444, 0.0724]		0.0615 [0.0471, 0.0758]		0.9525 [0.9394, 0.9655]		0.9520 [0.9389, 0.9650]		0.9505 [0.9368, 0.9642]		0.9525 [0.9394, 0.9655]		0.2262 [0.1441, 0.3082]		0.2010 [0.1387, 0.2634]		0.2005 [0.1391, 0.2619]		0.2152 [0.1365, 0.2939]
			MARS		0.0681 [0.0536, 0.0826]		0.0615 [0.0476, 0.0754]		0.0604 [0.0465, 0.0744]		0.0659 [0.0515, 0.0804]		0.9472 [0.9340, 0.9605]		0.9459 [0.9321, 0.9598]		0.9433 [0.9284, 0.9582]		0.9472 [0.9340, 0.9605]		0.2422 [0.1685, 0.3159]		0.2132 [0.1603, 0.2661]		0.2085 [0.1501, 0.2669]		0.2313 [0.1610, 0.3016]
			RF		0.0622 [0.0483, 0.0761]		0.0573 [0.0432, 0.0715]		0.0569 [0.0428, 0.0710]		0.0592 [0.0454, 0.0731]		0.9574 [0.9464, 0.9684]		0.9568 [0.9457, 0.9679]		0.9545 [0.9423, 0.9668]		0.9574 [0.9464, 0.9684]		0.2146 [0.1527, 0.2765]		0.1954 [0.1381, 0.2526]		0.1941 [0.1284, 0.2597]		0.2043 [0.1459, 0.2626]
			SL-EW		0.0631 [0.0489, 0.0773]		0.0579 [0.0438, 0.0720]		0.0573 [0.0432, 0.0714]		0.0606 [0.0464, 0.0748]		0.9577 [0.9467, 0.9686]		0.9573 [0.9462, 0.9683]		0.9546 [0.9422, 0.9671]		0.9577 [0.9467, 0.9686]		0.2171 [0.1487, 0.2855]		0.1960 [0.1393, 0.2526]		0.1936 [0.1276, 0.2596]		0.2064 [0.1415, 0.2714]
DROP-ACS	Elecsys	1MM	EN		0.1312 [0.1193, 0.1430]		0.0926 [0.0793, 0.1060]		0.0909 [0.0775, 0.1043]		0.1219 [0.1096, 0.1341]		0.7997 [0.7661, 0.8334]		0.7977 [0.7636, 0.8317]		0.7951 [0.7601, 0.8301]		0.7997 [0.7661, 0.8334]		0.4272 [0.3904, 0.4639]		0.3094 [0.2669, 0.3519]		0.3019 [0.2485, 0.3552]		0.3978 [0.3586, 0.4369]
			GBM		0.1261 [0.1144, 0.1379]		0.0904 [0.0769, 0.1039]		0.0902 [0.0768, 0.1037]		0.1158 [0.1036, 0.1279]		0.8023 [0.7672, 0.8375]		0.8004 [0.7651, 0.8358]		0.7968 [0.7605, 0.8331]		0.8023 [0.7672, 0.8375]		0.3915 [0.3550, 0.4281]		0.3010 [0.2546, 0.3473]		0.3013 [0.2494, 0.3531]		0.3632 [0.3240, 0.4024]
			LRRCS		0.1354 [0.1233, 0.1476]		0.0918 [0.0783, 0.1052]		0.0907 [0.0773, 0.1041]		0.1252 [0.1127, 0.1377]		0.8023 [0.7704, 0.8342]		0.8007 [0.7687, 0.8327]		0.7980 [0.7652, 0.8307]		0.8023 [0.7704, 0.8342]		0.4280 [0.3876, 0.4684]		0.3046 [0.2598, 0.3493]		0.3023 [0.2509, 0.3536]		0.3976 [0.3548, 0.4404]
			MARS		0.1299 [0.1174, 0.1425]		0.0919 [0.0784, 0.1054]		0.0911 [0.0777, 0.1045]		0.1212 [0.1082, 0.1341]		0.7996 [0.7682, 0.8309]		0.7981 [0.7664, 0.8298]		0.7943 [0.7618, 0.8267]		0.7996 [0.7682, 0.8309]		0.4224 [0.3792, 0.4656]		0.3077 [0.2639, 0.3514]		0.3078 [0.2249, 0.3906]		0.3952 [0.3497, 0.4408]
			SL-EW		0.1279 [0.1160, 0.1399]		0.0898 [0.0763, 0.1033]		0.0895 [0.0760, 0.1029]		0.1178 [0.1055, 0.1301]		0.8050 [0.7718, 0.8383]		0.8033 [0.7697, 0.8370]		0.8005 [0.7660, 0.8351]		0.8050 [0.7718, 0.8383]		0.3977 [0.3602, 0.4352]		0.2994 [0.2534, 0.3455]		0.2982 [0.2426, 0.3538]		0.3689 [0.3289, 0.4090]
		2MM	GBM		0.1346 [0.1213, 0.1478]		0.0805 [0.0668, 0.0942]		0.0805 [0.0668, 0.0942]		0.1258 [0.1124, 0.1392]		0.8708 [0.8508, 0.8908]		0.8674 [0.8448, 0.8900]		0.8632 [0.8390, 0.8874]		0.8708 [0.8508, 0.8908]		0.4042 [0.3502, 0.4582]		0.2630 [0.2085, 0.3176]		0.2578 [0.1527, 0.3628]		0.3760 [0.3193, 0.4327]
			LRRCS		0.1333 [0.1196, 0.1469]		0.0853 [0.0716, 0.0990]		0.0827 [0.0691, 0.0963]		0.1258 [0.1121, 0.1396]		0.8615 [0.8375, 0.8854]		0.8595 [0.8343, 0.8847]		0.8563 [0.8313, 0.8812]		0.8615 [0.8375, 0.8854]		0.4448 [0.3683, 0.5212]		0.2708 [0.2159, 0.3257]		0.2644 [0.0933, 0.4356]		0.4182 [0.3391, 0.4972]
			MARS		0.1351 [0.1213, 0.1490]		0.0824 [0.0686, 0.0961]		0.0821 [0.0684, 0.0957]		0.1285 [0.1146, 0.1424]		0.8664 [0.8441, 0.8886]		0.8632 [0.8427, 0.8838]		0.8625 [0.8421, 0.8828]		0.8664 [0.8441, 0.8886]		0.4334 [0.3692, 0.4975]		0.2656 [0.2127, 0.3185]		0.2609 [0.1823, 0.3395]		0.4075 [0.3407, 0.4743]
			RF		0.1164 [0.1039, 0.1290]		0.0814 [0.0679, 0.0950]		0.0814 [0.0678, 0.0949]		0.1068 [0.0941, 0.1195]		0.8699 [0.8504, 0.8893]		0.8656 [0.8454, 0.8859]		0.8628 [0.8401, 0.8855]		0.8699 [0.8504, 0.8893]		0.3443 [0.2957, 0.3929]		0.2651 [0.2090, 0.3213]		0.2597 [0.1641, 0.3554]		0.3202 [0.2687, 0.3716]
			SL-EW		0.1267 [0.1135, 0.1399]		0.0809 [0.0672, 0.0946]		0.0811 [0.0674, 0.0948]		0.1180 [0.1047, 0.1313]		0.8711 [0.8512, 0.8909]		0.8682 [0.8460, 0.8904]		0.8649 [0.8430, 0.8868]		0.8711 [0.8512, 0.8909]		0.3777 [0.3223, 0.4330]		0.2618 [0.2059, 0.3177]		0.2573 [0.1562, 0.3584]		0.3516 [0.2935, 0.4097]
FASTEST	Elecsys	1MM	EN		0.0635 [0.0481, 0.0789]		0.0633 [0.0464, 0.0802]		0.0621 [0.0453, 0.0789]		0.0623 [0.0461, 0.0786]		0.9080 [0.8847, 0.9313]		0.9059 [0.8817, 0.9301]		0.9043 [0.8778, 0.9309]		0.9080 [0.8847, 0.9313]		0.2259 [0.1755, 0.2764]		0.2146 [0.1479, 0.2812]		0.2071 [0.1258, 0.2884]		0.2149 [0.1575, 0.2722]
			GBM		0.0603 [0.0443, 0.0762]		0.0603 [0.0432, 0.0773]		0.0602 [0.0432, 0.0771]		0.0594 [0.0428, 0.0760]		0.9181 [0.8947, 0.9415]		0.9160 [0.8923, 0.9397]		0.9148 [0.8902, 0.9394]		0.9181 [0.8947, 0.9415]		0.2084 [0.1512, 0.2657]		0.2009 [0.1268, 0.2749]		0.1992 [0.1088, 0.2897]		0.2009 [0.1367, 0.2650]
			LRRCS		0.0699 [0.0555, 0.0842]		0.0621 [0.0450, 0.0791]		0.0618 [0.0447, 0.0788]		0.0632 [0.0478, 0.0786]		0.8911 [0.8578, 0.9243]		0.8887 [0.8553, 0.9221]		0.8877 [0.8532, 0.9223]		0.8911 [0.8578, 0.9243]		0.2554 [0.2108, 0.3000]		0.2158 [0.1455, 0.2861]		0.2155 [0.1403, 0.2907]		0.2289 [0.1778, 0.2800]
			MARS		0.0560 [0.0398, 0.0723]		0.0567 [0.0394, 0.0739]		0.0561 [0.0389, 0.0733]		0.0558 [0.0388, 0.0727]		0.9213 [0.8944, 0.9482]		0.9191 [0.8935, 0.9447]		0.9153 [0.8876, 0.9431]		0.9213 [0.8944, 0.9482]		0.2031 [0.1411, 0.2650]		0.1991 [0.1237, 0.2744]		0.1945 [0.1158, 0.2733]		0.1961 [0.1275, 0.2648]
			SL-EW		0.0602 [0.0448, 0.0756]		0.0593 [0.0421, 0.0764]		0.0586 [0.0415, 0.0757]		0.0585 [0.0423, 0.0748]		0.9178 [0.8957, 0.9399]		0.9156 [0.8910, 0.9402]		0.9120 [0.8844, 0.9397]		0.9178 [0.8957, 0.9399]		0.2184 [0.1685, 0.2682]		0.2021 [0.1314, 0.2728]		0.1974 [0.1167, 0.2780]		0.2055 [0.1488, 0.2622]
		2MM	GBM		0.0743 [0.0533, 0.0953]		0.0664 [0.0481, 0.0848]		0.0655 [0.0475, 0.0834]		0.0715 [0.0510, 0.0921]		0.9167 [0.8902, 0.9432]		0.9151 [0.8883, 0.9418]		0.9129 [0.8847, 0.9410]		0.9167 [0.8902, 0.9432]		0.2345 [0.1438, 0.3253]		0.2172 [0.1478, 0.2865]		0.2027 [0.0956, 0.3098]		0.2341 [0.1372, 0.3310]
			LRRCS		0.0867 [0.0626, 0.1107]		0.0722 [0.0540, 0.0905]		0.0712 [0.0533, 0.0890]		0.0841 [0.0605, 0.1078]		0.8703 [0.8241, 0.9165]		0.8673 [0.8198, 0.9147]		0.8655 [0.8176, 0.9133]		0.8703 [0.8241, 0.9165]		0.3238 [0.1978, 0.4497]		0.2412 [0.1744, 0.3080]		0.2368 [0.1490, 0.3246]		0.3191 [0.1887, 0.4496]
			MARS		0.0782 [0.0556, 0.1009]		0.0623 [0.0440, 0.0806]		0.0616 [0.0435, 0.0797]		0.0744 [0.0523, 0.0965]		0.9195 [0.8918, 0.9471]		0.9176 [0.8894, 0.9458]		0.9169 [0.8885, 0.9453]		0.9195 [0.8918, 0.9471]		0.2514 [0.1524, 0.3504]		0.2057 [0.1343, 0.2771]		0.1974 [0.1036, 0.2912]		0.2411 [0.1376, 0.3446]
			RF		0.0707 [0.0508, 0.0906]		0.0670 [0.0488, 0.0853]		0.0658 [0.0479, 0.0836]		0.0685 [0.0490, 0.0880]		0.9182 [0.8922, 0.9443]		0.9167 [0.8901, 0.9434]		0.9118 [0.8805, 0.9431]		0.9182 [0.8922, 0.9443]		0.2179 [0.1379, 0.2978]		0.2134 [0.1407, 0.2860]		0.1999 [0.0749, 0.3249]		0.2162 [0.1302, 0.3022]
			SL-EW		0.0742 [0.0528, 0.0956]		0.0660 [0.0476, 0.0844]		0.0645 [0.0466, 0.0825]		0.0713 [0.0504, 0.0921]		0.9206 [0.8945, 0.9468]		0.9191 [0.8923, 0.9460]		0.9154 [0.8858, 0.9450]		0.9206 [0.8945, 0.9468]		0.2274 [0.1374, 0.3175]		0.2112 [0.1389, 0.2834]		0.1979 [0.0803, 0.3154]		0.2234 [0.1278, 0.3190]
High-STEACS	Architect	1MM	EN		0.0671 [0.0543, 0.0800]		0.0667 [0.0532, 0.0803]		0.0660 [0.0526, 0.0794]		0.0677 [0.0546, 0.0807]		0.9275 [0.9109, 0.9442]		0.9264 [0.9093, 0.9435]		0.9250 [0.9072, 0.9429]		0.9275 [0.9109, 0.9442]		0.2273 [0.1822, 0.2725]		0.2221 [0.1663, 0.2780]		0.2169 [0.1313, 0.3025]		0.2272 [0.1807, 0.2736]
			GBM		0.0624 [0.0491, 0.0756]		0.0623 [0.0484, 0.0761]		0.0618 [0.0481, 0.0756]		0.0629 [0.0496, 0.0763]		0.9390 [0.9255, 0.9526]		0.9379 [0.9244, 0.9514]		0.9360 [0.9204, 0.9515]		0.9390 [0.9255, 0.9526]		0.2095 [0.1606, 0.2584]		0.2049 [0.1456, 0.2641]		0.2055 [0.1293, 0.2817]		0.2097 [0.1595, 0.2600]
			LRRCS		0.0628 [0.0495, 0.0761]		0.0632 [0.0494, 0.0770]		0.0624 [0.0487, 0.0761]		0.0632 [0.0498, 0.0766]		0.9362 [0.9197, 0.9527]		0.9348 [0.9176, 0.9521]		0.9334 [0.9150, 0.9517]		0.9362 [0.9197, 0.9527]		0.2105 [0.1582, 0.2629]		0.2087 [0.1465, 0.2709]		0.2057 [0.1332, 0.2782]		0.2103 [0.1567, 0.2640]
			MARS		0.0631 [0.0495, 0.0768]		0.0619 [0.0482, 0.0757]		0.0613 [0.0477, 0.0749]		0.0641 [0.0503, 0.0778]		0.9470 [0.9327, 0.9613]		0.9449 [0.9307, 0.9591]		0.9433 [0.9293, 0.9573]		0.9470 [0.9327, 0.9613]		0.2099 [0.1561, 0.2637]		0.2099 [0.1521, 0.2677]		0.1969 [0.0962, 0.2976]		0.2113 [0.1561, 0.2665]
			SL-EW		0.0627 [0.0495, 0.0760]		0.0624 [0.0486, 0.0762]		0.0617 [0.0481, 0.0754]		0.0634 [0.0500, 0.0767]		0.9405 [0.9257, 0.9552]		0.9393 [0.9245, 0.9541]		0.9385 [0.9231, 0.9540]		0.9405 [0.9257, 0.9552]		0.2101 [0.1614, 0.2587]		0.2053 [0.1460, 0.2646]		0.2004 [0.1125, 0.2883]		0.2104 [0.1604, 0.2604]
		2MM	GBM		0.0451 [0.0311, 0.0591]		0.0446 [0.0304, 0.0588]		0.0437 [0.0296, 0.0578]		0.0457 [0.0317, 0.0598]		0.9743 [0.9661, 0.9826]		0.9739 [0.9657, 0.9821]		0.9733 [0.9646, 0.9820]		0.9743 [0.9661, 0.9826]		0.1477 [0.0855, 0.2100]		0.1451 [0.0776, 0.2126]		0.1382 [0.0291, 0.2474]		0.1489 [0.0853, 0.2124]
			LRRCS		0.0462 [0.0319, 0.0606]		0.0452 [0.0309, 0.0595]		0.0450 [0.0308, 0.0592]		0.0469 [0.0325, 0.0612]		0.9690 [0.9583, 0.9797]		0.9681 [0.9570, 0.9793]		0.9668 [0.9543, 0.9793]		0.9690 [0.9583, 0.9797]		0.1517 [0.0712, 0.2322]		0.1502 [0.0738, 0.2266]		0.1495 [0.0537, 0.2454]		0.1533 [0.0716, 0.2351]
			MARS		0.0546 [0.0401, 0.0692]		0.0517 [0.0373, 0.0660]		0.0482 [0.0341, 0.0623]		0.0556 [0.0410, 0.0702]		0.9649 [0.9526, 0.9772]		0.9649 [0.9528, 0.9771]		0.9647 [0.9532, 0.9762]		0.9649 [0.9526, 0.9772]		0.1847 [0.1156, 0.2538]		0.1812 [0.1202, 0.2422]		0.1514 [0.0560, 0.2468]		0.1867 [0.1164, 0.2571]
			RF		0.0450 [0.0314, 0.0587]		0.0442 [0.0299, 0.0584]		0.0429 [0.0287, 0.0570]		0.0459 [0.0322, 0.0596]		0.9768 [0.9689, 0.9847]		0.9765 [0.9686, 0.9844]		0.9762 [0.9683, 0.9842]		0.9768 [0.9689, 0.9847]		0.1499 [0.0954, 0.2044]		0.1403 [0.0725, 0.2081]		0.1313 [0.0239, 0.2387]		0.1511 [0.0953, 0.2070]
			SL-EW		0.0454 [0.0313, 0.0594]		0.0444 [0.0301, 0.0587]		0.0437 [0.0295, 0.0579]		0.0462 [0.0321, 0.0602]		0.9748 [0.9669, 0.9827]		0.9743 [0.9661, 0.9825]		0.9741 [0.9659, 0.9822]		0.9748 [0.9669, 0.9827]		0.1477 [0.0858, 0.2095]		0.1439 [0.0754, 0.2124]		0.1362 [0.0272, 0.2453]		0.1492 [0.0860, 0.2124]
	Elecsys	1MM	EN		0.0788 [0.0657, 0.0920]		0.0791 [0.0660, 0.0923]		0.0788 [0.0657, 0.0919]		0.0793 [0.0660, 0.0926]		0.8796 [0.8576, 0.9015]		0.8778 [0.8552, 0.9004]		0.8758 [0.8524, 0.8991]		0.8796 [0.8576, 0.9015]		0.2627 [0.2141, 0.3114]		0.2637 [0.2148, 0.3126]		0.2630 [0.2072, 0.3188]		0.2638 [0.2139, 0.3138]
			GBM		0.0763 [0.0630, 0.0895]		0.0766 [0.0634, 0.0899]		0.0766 [0.0634, 0.0898]		0.0767 [0.0633, 0.0900]		0.8863 [0.8623, 0.9103]		0.8845 [0.8599, 0.9091]		0.8830 [0.8582, 0.9079]		0.8863 [0.8623, 0.9103]		0.2558 [0.2064, 0.3053]		0.2567 [0.2064, 0.3069]		0.2575 [0.2038, 0.3112]		0.2569 [0.2062, 0.3077]
			LRRCS		0.0760 [0.0626, 0.0895]		0.0763 [0.0630, 0.0896]		0.0758 [0.0626, 0.0890]		0.0764 [0.0629, 0.0899]		0.8880 [0.8644, 0.9117]		0.8862 [0.8617, 0.9106]		0.8835 [0.8577, 0.9092]		0.8880 [0.8644, 0.9117]		0.2546 [0.2003, 0.3090]		0.2560 [0.2037, 0.3084]		0.2553 [0.2024, 0.3083]		0.2555 [0.1999, 0.3111]
			MARS		0.0769 [0.0633, 0.0905]		0.0768 [0.0636, 0.0899]		0.0759 [0.0627, 0.0891]		0.0774 [0.0637, 0.0912]		0.8823 [0.8569, 0.9078]		0.8801 [0.8549, 0.9054]		0.8763 [0.8500, 0.9027]		0.8823 [0.8569, 0.9078]		0.2625 [0.2028, 0.3221]		0.2616 [0.2093, 0.3139]		0.2571 [0.2014, 0.3129]		0.2640 [0.2031, 0.3250]
			SL-EW		0.0759 [0.0626, 0.0892]		0.0761 [0.0628, 0.0894]		0.0758 [0.0626, 0.0890]		0.0764 [0.0629, 0.0898]		0.8882 [0.8654, 0.9110]		0.8864 [0.8626, 0.9102]		0.8848 [0.8607, 0.9089]		0.8882 [0.8654, 0.9110]		0.2540 [0.2031, 0.3048]		0.2549 [0.2041, 0.3057]		0.2546 [0.2005, 0.3087]		0.2551 [0.2030, 0.3073]
		2MM	GBM		0.0512 [0.0362, 0.0662]		0.0487 [0.0343, 0.0631]		0.0494 [0.0351, 0.0637]		0.0506 [0.0356, 0.0656]		0.9679 [0.9608, 0.9751]		0.9674 [0.9602, 0.9745]		0.9670 [0.9601, 0.9740]		0.9679 [0.9608, 0.9751]		0.1666 [0.0980, 0.2353]		0.1610 [0.0940, 0.2279]		0.1580 [0.0752, 0.2407]		0.1649 [0.0952, 0.2347]
			LRRCS		0.0585 [0.0415, 0.0755]		0.0537 [0.0379, 0.0694]		0.0528 [0.0378, 0.0678]		0.0578 [0.0409, 0.0748]		0.9392 [0.9207, 0.9578]		0.9378 [0.9188, 0.9569]		0.9305 [0.9077, 0.9533]		0.9392 [0.9207, 0.9578]		0.2217 [0.1332, 0.3101]		0.1856 [0.1202, 0.2510]		0.1826 [0.1089, 0.2563]		0.2187 [0.1296, 0.3077]
			MARS		0.0580 [0.0419, 0.0741]		0.0510 [0.0360, 0.0660]		0.0510 [0.0362, 0.0659]		0.0572 [0.0412, 0.0733]		0.9622 [0.9538, 0.9707]		0.9616 [0.9523, 0.9708]		0.9612 [0.9513, 0.9710]		0.9622 [0.9538, 0.9707]		0.2086 [0.1203, 0.2968]		0.1735 [0.1043, 0.2427]		0.1653 [0.0759, 0.2548]		0.2052 [0.1163, 0.2941]
			RF		0.0492 [0.0346, 0.0638]		0.0487 [0.0341, 0.0633]		0.0491 [0.0346, 0.0636]		0.0488 [0.0342, 0.0633]		0.9682 [0.9614, 0.9751]		0.9672 [0.9600, 0.9744]		0.9668 [0.9593, 0.9743]		0.9682 [0.9614, 0.9751]		0.1614 [0.0996, 0.2231]		0.1574 [0.0833, 0.2314]		0.1558 [0.0609, 0.2506]		0.1598 [0.0969, 0.2226]
			SL-EW		0.0513 [0.0359, 0.0668]		0.0481 [0.0334, 0.0628]		0.0485 [0.0338, 0.0631]		0.0506 [0.0352, 0.0660]		0.9688 [0.9614, 0.9762]		0.9680 [0.9602, 0.9758]		0.9678 [0.9599, 0.9757]		0.9688 [0.9614, 0.9762]		0.1654 [0.0978, 0.2329]		0.1570 [0.0857, 0.2284]		0.1556 [0.0699, 0.2412]		0.1630 [0.0944, 0.2316]
	Atellica	1MM	EN		0.0640 [0.0508, 0.0772]		0.0642 [0.0502, 0.0782]		0.0638 [0.0498, 0.0777]		0.0641 [0.0507, 0.0775]		0.9349 [0.9225, 0.9473]		0.9338 [0.9204, 0.9471]		0.9326 [0.9189, 0.9463]		0.9349 [0.9225, 0.9473]		0.2164 [0.1665, 0.2663]		0.2114 [0.1482, 0.2746]		0.2140 [0.1271, 0.3010]		0.2149 [0.1635, 0.2663]
			GBM		0.0598 [0.0463, 0.0734]		0.0601 [0.0457, 0.0744]		0.0599 [0.0456, 0.0741]		0.0599 [0.0462, 0.0736]		0.9451 [0.9329, 0.9573]		0.9439 [0.9308, 0.9570]		0.9429 [0.9292, 0.9565]		0.9451 [0.9329, 0.9573]		0.2003 [0.1469, 0.2537]		0.1945 [0.1252, 0.2638]		0.1950 [0.1126, 0.2774]		0.1989 [0.1440, 0.2539]
			LRRCS		0.0612 [0.0476, 0.0748]		0.0614 [0.0472, 0.0756]		0.0611 [0.0470, 0.0753]		0.0609 [0.0472, 0.0746]		0.9427 [0.9300, 0.9555]		0.9416 [0.9289, 0.9543]		0.9396 [0.9248, 0.9545]		0.9427 [0.9300, 0.9555]		0.2026 [0.1453, 0.2599]		0.1984 [0.1279, 0.2689]		0.1981 [0.1132, 0.2831]		0.2004 [0.1417, 0.2592]
			MARS		0.0567 [0.0427, 0.0706]		0.0573 [0.0430, 0.0717]		0.0561 [0.0419, 0.0704]		0.0570 [0.0429, 0.0710]		0.9502 [0.9348, 0.9656]		0.9494 [0.9345, 0.9644]		0.9474 [0.9319, 0.9629]		0.9502 [0.9348, 0.9656]		0.2047 [0.1494, 0.2601]		0.2053 [0.1421, 0.2685]		0.1927 [0.1004, 0.2851]		0.2035 [0.1467, 0.2604]
			SL-EW		0.0589 [0.0453, 0.0724]		0.0590 [0.0447, 0.0734]		0.0587 [0.0445, 0.0729]		0.0589 [0.0453, 0.0726]		0.9467 [0.9349, 0.9584]		0.9456 [0.9335, 0.9577]		0.9446 [0.9323, 0.9569]		0.9467 [0.9349, 0.9584]		0.1995 [0.1477, 0.2514]		0.1931 [0.1255, 0.2608]		0.2042 [0.0978, 0.3106]		0.1980 [0.1446, 0.2513]
		2MM	GBM		0.0486 [0.0339, 0.0632]		0.0486 [0.0338, 0.0634]		0.0479 [0.0332, 0.0625]		0.0491 [0.0344, 0.0638]		0.9694 [0.9604, 0.9784]		0.9689 [0.9594, 0.9784]		0.9687 [0.9592, 0.9782]		0.9694 [0.9604, 0.9784]		0.1575 [0.0914, 0.2237]		0.1574 [0.0883, 0.2265]		0.1496 [0.0323, 0.2668]		0.1588 [0.0910, 0.2265]
			LRRCS		0.0499 [0.0351, 0.0648]		0.0500 [0.0352, 0.0649]		0.0497 [0.0350, 0.0644]		0.0504 [0.0355, 0.0653]		0.9650 [0.9533, 0.9768]		0.9643 [0.9527, 0.9758]		0.9633 [0.9508, 0.9758]		0.9650 [0.9533, 0.9768]		0.1619 [0.0854, 0.2384]		0.1632 [0.0871, 0.2393]		0.1587 [0.0502, 0.2672]		0.1628 [0.0849, 0.2408]
			MARS		0.0491 [0.0343, 0.0640]		0.0487 [0.0337, 0.0636]		0.0474 [0.0326, 0.0622]		0.0498 [0.0348, 0.0647]		0.9699 [0.9600, 0.9798]		0.9692 [0.9592, 0.9792]		0.9687 [0.9583, 0.9790]		0.9699 [0.9600, 0.9798]		0.1659 [0.1058, 0.2260]		0.1660 [0.1063, 0.2258]		0.1539 [0.0808, 0.2269]		0.1673 [0.1056, 0.2290]
			RF		0.0483 [0.0341, 0.0624]		0.0479 [0.0331, 0.0626]		0.0471 [0.0325, 0.0618]		0.0491 [0.0349, 0.0633]		0.9713 [0.9624, 0.9801]		0.9707 [0.9614, 0.9799]		0.9705 [0.9613, 0.9797]		0.9713 [0.9624, 0.9801]		0.1596 [0.1005, 0.2187]		0.1536 [0.0819, 0.2252]		0.1470 [0.0289, 0.2651]		0.1608 [0.1002, 0.2215]
			SL-EW		0.0476 [0.0331, 0.0622]		0.0477 [0.0328, 0.0626]		0.0469 [0.0322, 0.0616]		0.0483 [0.0337, 0.0629]		0.9709 [0.9616, 0.9803]		0.9704 [0.9606, 0.9801]		0.9702 [0.9604, 0.9800]		0.9709 [0.9616, 0.9803]		0.1564 [0.0946, 0.2181]		0.1549 [0.0872, 0.2226]		0.1472 [0.0465, 0.2480]		0.1576 [0.0943, 0.2209]
LUND	Elecsys	1MM	EN		0.0411 [0.0283, 0.0540]		0.0397 [0.0259, 0.0535]		0.0398 [0.0260, 0.0536]		0.0416 [0.0279, 0.0552]		0.9284 [0.9015, 0.9553]		0.9250 [0.8959, 0.9541]		0.9221 [0.8908, 0.9534]		0.9284 [0.9015, 0.9553]		0.1557 [0.1076, 0.2038]		0.1425 [0.0730, 0.2120]		0.1540 [0.0594, 0.2486]		0.1474 [0.0884, 0.2064]
			GBM		0.0393 [0.0264, 0.0523]		0.0375 [0.0236, 0.0513]		0.0375 [0.0235, 0.0514]		0.0399 [0.0262, 0.0536]		0.9389 [0.9141, 0.9637]		0.9353 [0.9094, 0.9612]		0.9292 [0.8862, 0.9722]		0.9389 [0.9141, 0.9637]		0.1471 [0.0950, 0.1992]		0.1352 [0.0599, 0.2106]		0.1385 [0.0599, 0.2172]		0.1402 [0.0772, 0.2032]
			LRRCS		0.0413 [0.0284, 0.0542]		0.0391 [0.0252, 0.0529]		0.0392 [0.0253, 0.0530]		0.0402 [0.0266, 0.0538]		0.9357 [0.9122, 0.9593]		0.9309 [0.9053, 0.9564]		0.9288 [0.9012, 0.9564]		0.9357 [0.9122, 0.9593]		0.1540 [0.1001, 0.2078]		0.1396 [0.0627, 0.2166]		0.1401 [0.0, 0.3407]		0.1418 [0.0775, 0.2062]
			MARS		0.0411 [0.0281, 0.0542]		0.0394 [0.0255, 0.0533]		0.0396 [0.0257, 0.0535]		0.0405 [0.0267, 0.0544]		0.9293 [0.8979, 0.9607]		0.9245 [0.8924, 0.9567]		0.9193 [0.8827, 0.9559]		0.9293 [0.8979, 0.9607]		0.1542 [0.0988, 0.2097]		0.1433 [0.0679, 0.2188]		0.1486 [0.0769, 0.2202]		0.1438 [0.0778, 0.2098]
			SL-EW		0.0398 [0.0269, 0.0527]		0.0377 [0.0238, 0.0515]		0.0378 [0.0238, 0.0517]		0.0400 [0.0263, 0.0537]		0.9380 [0.9146, 0.9615]		0.9337 [0.9078, 0.9597]		0.9287 [0.8950, 0.9625]		0.9380 [0.9146, 0.9615]		0.1505 [0.1004, 0.2005]		0.1361 [0.0620, 0.2103]		0.1385 [0.0601, 0.2169]		0.1413 [0.0804, 0.2021]
		2MM	GBM		0.0280 [0.0138, 0.0422]		0.0282 [0.0139, 0.0426]		0.0283 [0.0140, 0.0426]		0.0292 [0.0149, 0.0434]		0.9659 [0.9433, 0.9885]		0.9632 [0.9388, 0.9876]		0.9628 [0.9379, 0.9876]		0.9659 [0.9433, 0.9885]		0.1013 [0.0325, 0.1701]		0.1011 [0.0222, 0.1800]		0.1047 [0.0201, 0.1893]		0.1020 [0.0225, 0.1815]
			LRRCS		0.0308 [0.0163, 0.0453]		0.0316 [0.0170, 0.0462]		0.0315 [0.0169, 0.0461]		0.0329 [0.0183, 0.0474]		0.9663 [0.9473, 0.9852]		0.9631 [0.9409, 0.9852]		0.9604 [0.9347, 0.9862]		0.9663 [0.9473, 0.9852]		0.1102 [0.0150, 0.2055]		0.1115 [0.0179, 0.2050]		0.1144 [0.0248, 0.2039]		0.1125 [0.0071, 0.2179]
			MARS		0.0312 [0.0166, 0.0457]		0.0313 [0.0169, 0.0458]		0.0314 [0.0170, 0.0457]		0.0315 [0.0169, 0.0460]		0.9584 [0.9319, 0.9850]		0.9546 [0.9263, 0.9828]		0.9492 [0.9160, 0.9823]		0.9584 [0.9319, 0.9850]		0.1128 [0.0401, 0.1856]		0.1123 [0.0400, 0.1845]		0.1172 [0.0364, 0.1980]		0.1123 [0.0292, 0.1954]
			RF		0.0299 [0.0161, 0.0437]		0.0295 [0.0152, 0.0438]		0.0295 [0.0152, 0.0438]		0.0323 [0.0183, 0.0463]		0.9643 [0.9443, 0.9842]		0.9606 [0.9372, 0.9840]		0.9602 [0.9363, 0.9842]		0.9643 [0.9443, 0.9842]		0.1093 [0.0466, 0.1719]		0.1052 [0.0216, 0.1888]		0.1070 [0.0270, 0.1869]		0.1099 [0.0365, 0.1833]
			SL-EW		0.0288 [0.0147, 0.0430]		0.0291 [0.0147, 0.0435]		0.0291 [0.0147, 0.0435]		0.0304 [0.0162, 0.0446]		0.9654 [0.9421, 0.9887]		0.9623 [0.9368, 0.9878]		0.9615 [0.9360, 0.9869]		0.9654 [0.9421, 0.9887]		0.1032 [0.0343, 0.1720]		0.1029 [0.0216, 0.1842]		0.1070 [0.0213, 0.1927]		0.1043 [0.0248, 0.1838]
RAPID-CPU	Elecsys	1MM	EN		0.0808 [0.0736, 0.0881]		0.0805 [0.0729, 0.0881]		0.0791 [0.0715, 0.0866]		0.0805 [0.0733, 0.0878]		0.8982 [0.8866, 0.9098]		0.8976 [0.8858, 0.9094]		0.8969 [0.8851, 0.9087]		0.8982 [0.8866, 0.9098]		0.2687 [0.2434, 0.2940]		0.2631 [0.2347, 0.2916]		0.2557 [0.2199, 0.2916]		0.2671 [0.2414, 0.2928]
			GBM		0.0775 [0.0701, 0.0848]		0.0773 [0.0697, 0.0850]		0.0770 [0.0694, 0.0846]		0.0772 [0.0698, 0.0846]		0.9045 [0.8934, 0.9156]		0.9041 [0.8929, 0.9152]		0.9033 [0.8919, 0.9147]		0.9045 [0.8934, 0.9156]		0.2530 [0.2248, 0.2812]		0.2500 [0.2178, 0.2821]		0.2486 [0.2109, 0.2862]		0.2519 [0.2233, 0.2805]
			LRRCS		0.0841 [0.0771, 0.0911]		0.0814 [0.0738, 0.0889]		0.0805 [0.0730, 0.0879]		0.0835 [0.0764, 0.0905]		0.8869 [0.8742, 0.8997]		0.8863 [0.8737, 0.8990]		0.8856 [0.8727, 0.8985]		0.8869 [0.8742, 0.8997]		0.2806 [0.2541, 0.3071]		0.2676 [0.2370, 0.2981]		0.2643 [0.2324, 0.2962]		0.2781 [0.2512, 0.3049]
			MARS		0.0793 [0.0719, 0.0867]		0.0794 [0.0718, 0.0870]		0.0780 [0.0704, 0.0855]		0.0792 [0.0717, 0.0866]		0.8964 [0.8836, 0.9092]		0.8959 [0.8830, 0.9087]		0.8947 [0.8818, 0.9076]		0.8964 [0.8836, 0.9092]		0.2645 [0.2354, 0.2936]		0.2622 [0.2320, 0.2924]		0.2563 [0.2217, 0.2909]		0.2635 [0.2340, 0.2930]
			SL-EW		0.0782 [0.0711, 0.0854]		0.0779 [0.0702, 0.0855]		0.0771 [0.0695, 0.0847]		0.0779 [0.0707, 0.0852]		0.9022 [0.8904, 0.9139]		0.9017 [0.8901, 0.9132]		0.9009 [0.8891, 0.9128]		0.9022 [0.8904, 0.9139]		0.2596 [0.2341, 0.2852]		0.2537 [0.2234, 0.2841]		0.2507 [0.2150, 0.2863]		0.2581 [0.2321, 0.2840]
		2MM	GBM		0.0653 [0.0567, 0.0739]		0.0605 [0.0522, 0.0687]		0.0603 [0.0521, 0.0686]		0.0646 [0.0561, 0.0732]		0.9436 [0.9341, 0.9530]		0.9434 [0.9339, 0.9528]		0.9427 [0.9330, 0.9523]		0.9436 [0.9341, 0.9530]		0.2095 [0.1726, 0.2464]		0.1980 [0.1595, 0.2366]		0.1967 [0.1514, 0.2420]		0.2076 [0.1704, 0.2449]
			LRRCS		0.0796 [0.0696, 0.0895]		0.0724 [0.0637, 0.0811]		0.0697 [0.0614, 0.0780]		0.0790 [0.0690, 0.0889]		0.9233 [0.9117, 0.9350]		0.9231 [0.9115, 0.9348]		0.9220 [0.9098, 0.9342]		0.9233 [0.9117, 0.9350]		0.2727 [0.2216, 0.3238]		0.2312 [0.1933, 0.2692]		0.2233 [0.1735, 0.2730]		0.2701 [0.2189, 0.3214]
			MARS		0.0876 [0.0769, 0.0983]		0.0736 [0.0652, 0.0819]		0.0727 [0.0645, 0.0810]		0.0868 [0.0762, 0.0974]		0.9236 [0.9119, 0.9353]		0.9232 [0.9117, 0.9347]		0.9221 [0.9102, 0.9340]		0.9236 [0.9119, 0.9353]		0.2949 [0.2525, 0.3373]		0.2382 [0.2058, 0.2705]		0.2289 [0.1888, 0.2691]		0.2918 [0.2493, 0.3343]
			RF		0.0693 [0.0608, 0.0778]		0.0654 [0.0571, 0.0738]		0.0653 [0.0569, 0.0736]		0.0686 [0.0601, 0.0770]		0.9386 [0.9287, 0.9484]		0.9383 [0.9283, 0.9483]		0.9373 [0.9270, 0.9476]		0.9386 [0.9287, 0.9484]		0.2217 [0.1889, 0.2545]		0.2093 [0.1690, 0.2496]		0.2079 [0.1595, 0.2563]		0.2196 [0.1865, 0.2527]
			SL-EW		0.0708 [0.0618, 0.0798]		0.0641 [0.0558, 0.0725]		0.0640 [0.0557, 0.0724]		0.0699 [0.0610, 0.0789]		0.9396 [0.9297, 0.9494]		0.9393 [0.9296, 0.9490]		0.9387 [0.9288, 0.9485]		0.9396 [0.9297, 0.9494]		0.2232 [0.1867, 0.2597]		0.2063 [0.1672, 0.2455]		0.2050 [0.1592, 0.2509]		0.2208 [0.1840, 0.2576]
ROMI	Architect	1MM	EN		0.0642 [0.0542, 0.0741]		0.0466 [0.0350, 0.0582]		0.0463 [0.0348, 0.0578]		0.0474 [0.0363, 0.0585]		0.8627 [0.8171, 0.9082]		0.8595 [0.8128, 0.9062]		0.8552 [0.8053, 0.9052]		0.8627 [0.8171, 0.9082]		0.2371 [0.2057, 0.2686]		0.1698 [0.1219, 0.2176]		0.1695 [0.1127, 0.2262]		0.1750 [0.1329, 0.2171]
			GBM		0.0658 [0.0556, 0.0760]		0.0452 [0.0336, 0.0568]		0.0453 [0.0338, 0.0569]		0.0466 [0.0355, 0.0578]		0.8714 [0.8287, 0.9141]		0.8680 [0.8236, 0.9124]		0.8647 [0.8179, 0.9115]		0.8714 [0.8287, 0.9141]		0.2307 [0.1968, 0.2647]		0.1644 [0.1129, 0.2159]		0.1656 [0.1033, 0.2280]		0.1696 [0.1251, 0.2142]
			LRRCS		0.0678 [0.0577, 0.0780]		0.0454 [0.0338, 0.0569]		0.0454 [0.0338, 0.0569]		0.0474 [0.0363, 0.0586]		0.8664 [0.8211, 0.9117]		0.8632 [0.8168, 0.9096]		0.8596 [0.8100, 0.9092]		0.8664 [0.8211, 0.9117]		0.2396 [0.2032, 0.2760]		0.1659 [0.1134, 0.2184]		0.1665 [0.1118, 0.2212]		0.1734 [0.1267, 0.2200]
			MARS		0.0595 [0.0490, 0.0700]		0.0478 [0.0362, 0.0594]		0.0472 [0.0357, 0.0587]		0.0483 [0.0368, 0.0598]		0.8654 [0.8234, 0.9074]		0.8611 [0.8193, 0.9030]		0.8590 [0.8157, 0.9022]		0.8654 [0.8234, 0.9074]		0.2165 [0.1800, 0.2529]		0.1729 [0.1255, 0.2203]		0.1697 [0.1059, 0.2335]		0.1740 [0.1271, 0.2210]
			SL-EW		0.0629 [0.0529, 0.0730]		0.0458 [0.0342, 0.0574]		0.0457 [0.0342, 0.0573]		0.0465 [0.0353, 0.0577]		0.8718 [0.8299, 0.9136]		0.8687 [0.8256, 0.9118]		0.8654 [0.8197, 0.9111]		0.8718 [0.8299, 0.9136]		0.2272 [0.1942, 0.2601]		0.1658 [0.1159, 0.2157]		0.1663 [0.1009, 0.2317]		0.1697 [0.1260, 0.2134]
		2MM	GBM		0.0362 [0.0246, 0.0478]		0.0306 [0.0184, 0.0427]		0.0299 [0.0176, 0.0421]		0.0298 [0.0179, 0.0417]		0.9713 [0.9542, 0.9884]		0.9703 [0.9520, 0.9885]		0.9682 [0.9454, 0.9911]		0.9713 [0.9542, 0.9884]		0.1336 [0.0871, 0.1801]		0.0993 [0.0278, 0.1708]		0.0996 [0.0, 0.3365]		0.1020 [0.0449, 0.1591]
			LRRCS		0.0381 [0.0260, 0.0501]		0.0309 [0.0187, 0.0431]		0.0306 [0.0185, 0.0428]		0.0305 [0.0184, 0.0426]		0.9676 [0.9486, 0.9866]		0.9665 [0.9463, 0.9867]		0.9645 [0.9415, 0.9875]		0.9676 [0.9486, 0.9866]		0.1323 [0.0703, 0.1944]		0.1019 [0.0201, 0.1836]		0.1022 [0.0, 0.2330]		0.1027 [0.0305, 0.1749]
			MARS		0.0357 [0.0236, 0.0479]		0.0343 [0.0218, 0.0467]		0.0330 [0.0208, 0.0453]		0.0335 [0.0211, 0.0458]		0.9654 [0.9445, 0.9862]		0.9645 [0.9428, 0.9861]		0.9620 [0.9351, 0.9888]		0.9654 [0.9445, 0.9862]		0.1404 [0.0883, 0.1926]		0.1193 [0.0575, 0.1812]		0.1125 [0.0, 0.2985]		0.1180 [0.0563, 0.1796]
			RF		0.0345 [0.0233, 0.0457]		0.0285 [0.0163, 0.0407]		0.0284 [0.0161, 0.0406]		0.0294 [0.0177, 0.0410]		0.9744 [0.9606, 0.9882]		0.9734 [0.9574, 0.9895]		0.9711 [0.9494, 0.9929]		0.9744 [0.9606, 0.9882]		0.1325 [0.0910, 0.1740]		0.0922 [0.0128, 0.1715]		0.0948 [0.0, 0.3438]		0.1026 [0.0502, 0.1551]
			SL-EW		0.0344 [0.0228, 0.0460]		0.0295 [0.0173, 0.0417]		0.0291 [0.0166, 0.0415]		0.0291 [0.0173, 0.0410]		0.9729 [0.9578, 0.9881]		0.9720 [0.9558, 0.9881]		0.9694 [0.9471, 0.9917]		0.9729 [0.9578, 0.9881]		0.1272 [0.0807, 0.1736]		0.0957 [0.0208, 0.1706]		0.0986 [0.0, 0.3783]		0.0997 [0.0424, 0.1569]
	Elecsys	1MM	EN		0.0847 [0.0748, 0.0947]		0.0481 [0.0365, 0.0597]		0.0478 [0.0362, 0.0593]		0.0550 [0.0441, 0.0660]		0.8407 [0.7888, 0.8926]		0.8349 [0.7807, 0.8891]		0.8271 [0.7692, 0.8849]		0.8407 [0.7888, 0.8926]		0.2890 [0.2576, 0.3204]		0.1773 [0.1299, 0.2247]		0.1774 [0.1244, 0.2305]		0.1965 [0.1547, 0.2382]
			GBM		0.0865 [0.0764, 0.0965]		0.0481 [0.0365, 0.0597]		0.0480 [0.0364, 0.0596]		0.0544 [0.0435, 0.0654]		0.8410 [0.7902, 0.8918]		0.8355 [0.7826, 0.8884]		0.8288 [0.7723, 0.8852]		0.8410 [0.7902, 0.8918]		0.2852 [0.2518, 0.3186]		0.1761 [0.1260, 0.2262]		0.1773 [0.1245, 0.2301]		0.1932 [0.1495, 0.2370]
			LRRCS		0.0915 [0.0813, 0.1018]		0.0476 [0.0360, 0.0592]		0.0475 [0.0359, 0.0590]		0.0572 [0.0462, 0.0682]		0.8427 [0.7906, 0.8948]		0.8381 [0.7848, 0.8915]		0.8337 [0.7773, 0.8900]		0.8427 [0.7906, 0.8948]		0.2985 [0.2604, 0.3367]		0.1751 [0.1235, 0.2268]		0.1750 [0.1227, 0.2273]		0.2001 [0.1521, 0.2481]
			MARS		0.0857 [0.0754, 0.0961]		0.0494 [0.0378, 0.0610]		0.0486 [0.0370, 0.0601]		0.0590 [0.0477, 0.0702]		0.8404 [0.7904, 0.8904]		0.8342 [0.7829, 0.8856]		0.8312 [0.7783, 0.8841]		0.8404 [0.7904, 0.8904]		0.2905 [0.2519, 0.3292]		0.1811 [0.1340, 0.2281]		0.1788 [0.1206, 0.2371]		0.2059 [0.1575, 0.2543]
			SL-EW		0.0856 [0.0756, 0.0955]		0.0480 [0.0364, 0.0596]		0.0478 [0.0362, 0.0593]		0.0548 [0.0439, 0.0658]		0.8452 [0.7950, 0.8954]		0.8402 [0.7881, 0.8922]		0.8351 [0.7808, 0.8894]		0.8452 [0.7950, 0.8954]		0.2848 [0.2514, 0.3182]		0.1755 [0.1260, 0.2249]		0.1759 [0.1220, 0.2298]		0.1936 [0.1498, 0.2373]
		2MM	GBM		0.0662 [0.0530, 0.0794]		0.0385 [0.0264, 0.0506]		0.0388 [0.0267, 0.0509]		0.0460 [0.0334, 0.0585]		0.9280 [0.8974, 0.9587]		0.9257 [0.8941, 0.9574]		0.9238 [0.8898, 0.9577]		0.9280 [0.8974, 0.9587]		0.2112 [0.1578, 0.2646]		0.1343 [0.0719, 0.1966]		0.1350 [0.0619, 0.2081]		0.1513 [0.0885, 0.2140]
			LRRCS		0.0743 [0.0604, 0.0882]		0.0427 [0.0307, 0.0548]		0.0428 [0.0308, 0.0549]		0.0541 [0.0407, 0.0675]		0.8988 [0.8522, 0.9455]		0.8965 [0.8487, 0.9443]		0.8908 [0.8375, 0.9441]		0.8988 [0.8522, 0.9455]		0.2512 [0.1723, 0.3302]		0.1494 [0.0866, 0.2123]		0.1506 [0.0834, 0.2178]		0.1879 [0.1006, 0.2753]
			MARS		0.0745 [0.0608, 0.0881]		0.0434 [0.0313, 0.0555]		0.0419 [0.0300, 0.0538]		0.0570 [0.0436, 0.0703]		0.9235 [0.8901, 0.9569]		0.9216 [0.8877, 0.9555]		0.9145 [0.8734, 0.9555]		0.9235 [0.8901, 0.9569]		0.2596 [0.1946, 0.3246]		0.1455 [0.0887, 0.2023]		0.1413 [0.0618, 0.2208]		0.1926 [0.1199, 0.2652]
			RF		0.0639 [0.0516, 0.0761]		0.0390 [0.0269, 0.0511]		0.0392 [0.0271, 0.0513]		0.0418 [0.0300, 0.0537]		0.9310 [0.9015, 0.9605]		0.9279 [0.8971, 0.9586]		0.9250 [0.8911, 0.9589]		0.9310 [0.9015, 0.9605]		0.2039 [0.1570, 0.2509]		0.1325 [0.0631, 0.2020]		0.1339 [0.0577, 0.2101]		0.1416 [0.0847, 0.1984]
			SL-EW		0.0659 [0.0529, 0.0788]		0.0391 [0.0270, 0.0512]		0.0393 [0.0272, 0.0514]		0.0450 [0.0326, 0.0574]		0.9304 [0.9011, 0.9596]		0.9282 [0.8978, 0.9586]		0.9262 [0.8933, 0.9591]		0.9304 [0.9011, 0.9596]		0.2082 [0.1547, 0.2617]		0.1330 [0.0671, 0.1989]		0.1340 [0.0539, 0.2141]		0.1468 [0.0838, 0.2097]
SAMIE	Access	1MM	EN		0.0324 [0.0231, 0.0416]		0.0307 [0.0208, 0.0405]		0.0310 [0.0211, 0.0408]		0.0370 [0.0272, 0.0468]		0.9468 [0.9239, 0.9697]		0.9461 [0.9233, 0.9688]		0.9438 [0.9206, 0.9670]		0.9468 [0.9239, 0.9697]		0.1275 [0.0907, 0.1642]		0.1141 [0.0582, 0.1699]		0.1151 [0.0341, 0.1962]		0.1287 [0.0815, 0.1759]
			GBM		0.0295 [0.0201, 0.0388]		0.0284 [0.0185, 0.0383]		0.0285 [0.0186, 0.0384]		0.0349 [0.0250, 0.0447]		0.9617 [0.9424, 0.9810]		0.9612 [0.9424, 0.9800]		0.9575 [0.9340, 0.9810]		0.9617 [0.9424, 0.9810]		0.1132 [0.0745, 0.1519]		0.0995 [0.0399, 0.1591]		0.1013 [0.0247, 0.1778]		0.1164 [0.0672, 0.1656]
			LRRCS		0.0304 [0.0210, 0.0398]		0.0294 [0.0195, 0.0393]		0.0295 [0.0197, 0.0394]		0.0343 [0.0245, 0.0442]		0.9588 [0.9389, 0.9786]		0.9582 [0.9380, 0.9785]		0.9562 [0.9342, 0.9782]		0.9588 [0.9389, 0.9786]		0.1147 [0.0715, 0.1580]		0.1038 [0.0392, 0.1684]		0.1049 [0.0176, 0.1921]		0.1153 [0.0618, 0.1688]
			MARS		0.0303 [0.0211, 0.0396]		0.0289 [0.0191, 0.0388]		0.0291 [0.0192, 0.0389]		0.0336 [0.0238, 0.0434]		0.9559 [0.9354, 0.9765]		0.9553 [0.9348, 0.9757]		0.9550 [0.9344, 0.9755]		0.9559 [0.9354, 0.9765]		0.1180 [0.0788, 0.1572]		0.1045 [0.0450, 0.1640]		0.1044 [0.0276, 0.1813]		0.1149 [0.0654, 0.1645]
			SL-EW		0.0300 [0.0207, 0.0393]		0.0285 [0.0186, 0.0384]		0.0287 [0.0188, 0.0385]		0.0348 [0.0250, 0.0446]		0.9600 [0.9399, 0.9801]		0.9595 [0.9391, 0.9798]		0.9588 [0.9382, 0.9794]		0.9600 [0.9399, 0.9801]		0.1167 [0.0784, 0.1550]		0.1019 [0.0418, 0.1621]		0.1019 [0.0140, 0.1898]		0.1175 [0.0687, 0.1662]
		2MM	GBM		0.0210 [0.0113, 0.0308]		0.0211 [0.0111, 0.0311]		0.0210 [0.0110, 0.0310]		0.0261 [0.0162, 0.0361]		0.9821 [0.9723, 0.9918]		0.9813 [0.9721, 0.9906]		0.9808 [0.9709, 0.9906]		0.9821 [0.9723, 0.9918]		0.0782 [0.0315, 0.1248]		0.0746 [0.0150, 0.1341]		0.0732 [0.0, 0.2025]		0.0887 [0.0316, 0.1459]
			LRRCS		0.0218 [0.0120, 0.0316]		0.0219 [0.0119, 0.0319]		0.0220 [0.0120, 0.0319]		0.0262 [0.0163, 0.0362]		0.9774 [0.9655, 0.9893]		0.9767 [0.9646, 0.9888]		0.9760 [0.9633, 0.9886]		0.9774 [0.9655, 0.9893]		0.0795 [0.0231, 0.1360]		0.0793 [0.0138, 0.1448]		0.0793 [0.0, 0.1915]		0.0905 [0.0238, 0.1572]
			MARS		0.0237 [0.0141, 0.0333]		0.0241 [0.0141, 0.0340]		0.0237 [0.0138, 0.0336]		0.0273 [0.0174, 0.0371]		0.9731 [0.9562, 0.9901]		0.9720 [0.9547, 0.9893]		0.9706 [0.9515, 0.9898]		0.9731 [0.9562, 0.9901]		0.0940 [0.0546, 0.1333]		0.0894 [0.0392, 0.1396]		0.0859 [0.0, 0.1846]		0.0976 [0.0478, 0.1474]
			RF		0.0229 [0.0134, 0.0325]		0.0217 [0.0118, 0.0317]		0.0220 [0.0120, 0.0319]		0.0302 [0.0203, 0.0400]		0.9809 [0.9717, 0.9900]		0.9801 [0.9708, 0.9894]		0.9799 [0.9704, 0.9895]		0.9809 [0.9717, 0.9900]		0.0874 [0.0456, 0.1293]		0.0772 [0.0158, 0.1385]		0.0763 [0.0, 0.1762]		0.0985 [0.0462, 0.1508]
			SL-EW		0.0217 [0.0120, 0.0314]		0.0215 [0.0116, 0.0315]		0.0216 [0.0112, 0.0321]		0.0271 [0.0172, 0.0370]		0.9805 [0.9699, 0.9912]		0.9797 [0.9689, 0.9904]		0.9779 [0.9508, 1.0]		0.9805 [0.9699, 0.9912]		0.0829 [0.0396, 0.1262]		0.0772 [0.0198, 0.1346]		0.0780 [0.0, 0.1977]		0.0923 [0.0385, 0.1461]
	Atellica	1MM	EN		0.0335 [0.0243, 0.0426]		0.0320 [0.0222, 0.0418]		0.0321 [0.0223, 0.0419]		0.0348 [0.0251, 0.0446]		0.9409 [0.9179, 0.9640]		0.9385 [0.9143, 0.9627]		0.9371 [0.9112, 0.9629]		0.9409 [0.9179, 0.9640]		0.1328 [0.0959, 0.1697]		0.1185 [0.0645, 0.1726]		0.1193 [0.0341, 0.2045]		0.1239 [0.0768, 0.1709]
			GBM		0.0318 [0.0226, 0.0411]		0.0304 [0.0206, 0.0402]		0.0304 [0.0206, 0.0402]		0.0332 [0.0235, 0.0429]		0.9480 [0.9282, 0.9679]		0.9457 [0.9251, 0.9664]		0.9443 [0.9219, 0.9667]		0.9480 [0.9282, 0.9679]		0.1228 [0.0841, 0.1615]		0.1095 [0.0525, 0.1664]		0.1101 [0.0358, 0.1843]		0.1162 [0.0674, 0.1651]
			LRRCS		0.0343 [0.0250, 0.0436]		0.0321 [0.0223, 0.0419]		0.0321 [0.0223, 0.0420]		0.0332 [0.0234, 0.0429]		0.9447 [0.9218, 0.9677]		0.9426 [0.9194, 0.9659]		0.9412 [0.9163, 0.9661]		0.9447 [0.9218, 0.9677]		0.1275 [0.0828, 0.1721]		0.1149 [0.0548, 0.1750]		0.1156 [0.0253, 0.2058]		0.1163 [0.0618, 0.1709]
			MARS		0.0325 [0.0234, 0.0417]		0.0311 [0.0214, 0.0408]		0.0311 [0.0214, 0.0408]		0.0330 [0.0233, 0.0427]		0.9347 [0.9044, 0.9651]		0.9327 [0.9022, 0.9633]		0.9272 [0.8912, 0.9632]		0.9347 [0.9044, 0.9651]		0.1329 [0.0955, 0.1702]		0.1183 [0.0662, 0.1703]		0.1181 [0.0648, 0.1714]		0.1207 [0.0734, 0.1681]
			SL-EW		0.0322 [0.0230, 0.0414]		0.0306 [0.0208, 0.0404]		0.0307 [0.0209, 0.0405]		0.0332 [0.0235, 0.0429]		0.9463 [0.9243, 0.9683]		0.9441 [0.9211, 0.9671]		0.9423 [0.9169, 0.9678]		0.9463 [0.9243, 0.9683]		0.1267 [0.0892, 0.1643]		0.1118 [0.0565, 0.1671]		0.1124 [0.0312, 0.1936]		0.1174 [0.0697, 0.1651]
		2MM	GBM		0.0312 [0.0204, 0.0419]		0.0290 [0.0188, 0.0393]		0.0292 [0.0189, 0.0395]		0.0293 [0.0191, 0.0394]		0.9570 [0.9360, 0.9780]		0.9549 [0.9327, 0.9771]		0.9528 [0.9285, 0.9771]		0.9570 [0.9360, 0.9780]		0.1105 [0.0643, 0.1568]		0.1036 [0.0498, 0.1574]		0.1044 [0.0409, 0.1679]		0.1046 [0.0495, 0.1598]
			LRRCS		0.0407 [0.0285, 0.0528]		0.0352 [0.0248, 0.0457]		0.0351 [0.0248, 0.0454]		0.0358 [0.0247, 0.0469]		0.9354 [0.9044, 0.9665]		0.9331 [0.9010, 0.9653]		0.9310 [0.8975, 0.9645]		0.9354 [0.9044, 0.9665]		0.1397 [0.0814, 0.1980]		0.1225 [0.0693, 0.1757]		0.1222 [0.0656, 0.1788]		0.1255 [0.0600, 0.1910]
			MARS		0.0372 [0.0253, 0.0490]		0.0338 [0.0234, 0.0443]		0.0337 [0.0234, 0.0441]		0.0341 [0.0233, 0.0449]		0.9342 [0.8900, 0.9785]		0.9273 [0.8833, 0.9713]		0.9262 [0.8813, 0.9711]		0.9342 [0.8900, 0.9785]		0.1332 [0.0887, 0.1778]		0.1223 [0.0763, 0.1683]		0.1196 [0.0682, 0.1709]		0.1232 [0.0716, 0.1749]
			RF		0.0359 [0.0253, 0.0465]		0.0322 [0.0220, 0.0425]		0.0324 [0.0222, 0.0427]		0.0329 [0.0230, 0.0428]		0.9483 [0.9254, 0.9712]		0.9450 [0.9205, 0.9695]		0.9446 [0.9200, 0.9693]		0.9483 [0.9254, 0.9712]		0.1281 [0.0872, 0.1689]		0.1141 [0.0609, 0.1672]		0.1140 [0.0469, 0.1812]		0.1155 [0.0661, 0.1649]
			SL-EW		0.0348 [0.0237, 0.0460]		0.0316 [0.0212, 0.0419]		0.0317 [0.0214, 0.0421]		0.0316 [0.0214, 0.0419]		0.9494 [0.9271, 0.9718]		0.9464 [0.9217, 0.9711]		0.9451 [0.9199, 0.9703]		0.9494 [0.9271, 0.9718]		0.1224 [0.0787, 0.1661]		0.1122 [0.0613, 0.1631]		0.1119 [0.0525, 0.1712]		0.1124 [0.0604, 0.1644]
SEIGE & SAFETY	Architect	1MM	EN		0.0689 [0.0540, 0.0837]		0.0683 [0.0528, 0.0837]		0.0686 [0.0531, 0.0840]		0.0679 [0.0523, 0.0836]		0.8618 [0.8267, 0.8969]		0.8588 [0.8242, 0.8933]		0.8546 [0.8173, 0.8920]		0.8618 [0.8267, 0.8969]		0.2349 [0.1761, 0.2937]		0.2322 [0.1685, 0.2960]		0.2340 [0.1552, 0.3129]		0.2307 [0.1644, 0.2970]
			GBM		0.0685 [0.0539, 0.0832]		0.0665 [0.0510, 0.0819]		0.0669 [0.0514, 0.0823]		0.0660 [0.0506, 0.0815]		0.8669 [0.8302, 0.9037]		0.8648 [0.8266, 0.9030]		0.8607 [0.8215, 0.8999]		0.8669 [0.8302, 0.9037]		0.2330 [0.1753, 0.2908]		0.2267 [0.1612, 0.2923]		0.2296 [0.1543, 0.3049]		0.2252 [0.1600, 0.2905]
			LRRCS		0.0720 [0.0578, 0.0861]		0.0680 [0.0527, 0.0834]		0.0679 [0.0525, 0.0833]		0.0675 [0.0524, 0.0826]		0.8182 [0.7692, 0.8672]		0.8146 [0.7643, 0.8650]		0.8061 [0.7530, 0.8592]		0.8182 [0.7692, 0.8672]		0.2603 [0.2071, 0.3135]		0.2470 [0.1870, 0.3069]		0.2438 [0.1892, 0.2984]		0.2459 [0.1854, 0.3065]
			MARS		0.0702 [0.0558, 0.0845]		0.0677 [0.0523, 0.0830]		0.0674 [0.0520, 0.0827]		0.0672 [0.0520, 0.0824]		0.8567 [0.8206, 0.8928]		0.8545 [0.8187, 0.8904]		0.8507 [0.8128, 0.8886]		0.8567 [0.8206, 0.8928]		0.2421 [0.1928, 0.2913]		0.2333 [0.1755, 0.2911]		0.2325 [0.1649, 0.3000]		0.2313 [0.1745, 0.2882]
			SL-EW		0.0682 [0.0537, 0.0826]		0.0666 [0.0512, 0.0821]		0.0669 [0.0514, 0.0823]		0.0660 [0.0507, 0.0813]		0.8654 [0.8281, 0.9027]		0.8627 [0.8253, 0.9000]		0.8602 [0.8213, 0.8991]		0.8654 [0.8281, 0.9027]		0.2361 [0.1845, 0.2877]		0.2285 [0.1666, 0.2905]		0.2296 [0.1558, 0.3034]		0.2269 [0.1677, 0.2862]
		2MM	GBM		0.0534 [0.0378, 0.0689]		0.0544 [0.0385, 0.0703]		0.0534 [0.0376, 0.0692]		0.0546 [0.0385, 0.0707]		0.9403 [0.9189, 0.9616]		0.9384 [0.9169, 0.9599]		0.9378 [0.9159, 0.9597]		0.9403 [0.9189, 0.9616]		0.1753 [0.1076, 0.2430]		0.1759 [0.1002, 0.2516]		0.1695 [0.0, 0.3418]		0.1771 [0.1018, 0.2523]
			LRRCS		0.0551 [0.0394, 0.0709]		0.0554 [0.0397, 0.0711]		0.0553 [0.0395, 0.0710]		0.0557 [0.0395, 0.0718]		0.9179 [0.8905, 0.9454]		0.9155 [0.8856, 0.9454]		0.9122 [0.8792, 0.9453]		0.9179 [0.8905, 0.9454]		0.1859 [0.1015, 0.2703]		0.1882 [0.1075, 0.2689]		0.1965 [0.1127, 0.2802]		0.1893 [0.0975, 0.2810]
			MARS		0.0516 [0.0361, 0.0670]		0.0524 [0.0367, 0.0681]		0.0516 [0.0359, 0.0673]		0.0529 [0.0370, 0.0689]		0.9315 [0.9056, 0.9573]		0.9282 [0.9002, 0.9562]		0.9264 [0.8972, 0.9557]		0.9315 [0.9056, 0.9573]		0.1757 [0.1125, 0.2389]		0.1778 [0.1095, 0.2460]		0.1793 [0.0951, 0.2635]		0.1783 [0.1075, 0.2492]
			RF		0.0502 [0.0349, 0.0654]		0.0506 [0.0346, 0.0666]		0.0503 [0.0343, 0.0662]		0.0519 [0.0360, 0.0678]		0.9495 [0.9385, 0.9605]		0.9482 [0.9358, 0.9605]		0.9476 [0.9367, 0.9585]		0.9495 [0.9385, 0.9605]		0.1694 [0.1067, 0.2320]		0.1617 [0.0760, 0.2474]		0.1583 [0.0, 0.3268]		0.1688 [0.0985, 0.2391]
			SL-EW		0.0510 [0.0355, 0.0664]		0.0521 [0.0362, 0.0680]		0.0514 [0.0355, 0.0673]		0.0527 [0.0367, 0.0687]		0.9473 [0.9366, 0.9580]		0.9457 [0.9327, 0.9586]		0.9451 [0.9332, 0.9569]		0.9473 [0.9366, 0.9580]		0.1687 [0.1031, 0.2342]		0.1672 [0.0885, 0.2458]		0.1610 [0.0, 0.3483]		0.1707 [0.0975, 0.2439]
	Atellica	1MM	EN		0.0703 [0.0560, 0.0846]		0.0686 [0.0532, 0.0841]		0.0689 [0.0534, 0.0843]		0.0680 [0.0527, 0.0833]		0.8680 [0.8370, 0.8990]		0.8657 [0.8338, 0.8975]		0.8626 [0.8324, 0.8929]		0.8680 [0.8370, 0.8990]		0.2412 [0.1886, 0.2938]		0.2314 [0.1678, 0.2951]		0.2275 [0.0, 0.4947]		0.2303 [0.1702, 0.2904]
			GBM		0.0731 [0.0589, 0.0872]		0.0685 [0.0530, 0.0839]		0.0691 [0.0537, 0.0846]		0.0684 [0.0533, 0.0835]		0.8726 [0.8471, 0.8981]		0.8716 [0.8453, 0.8978]		0.8609 [0.8328, 0.8890]		0.8726 [0.8471, 0.8981]		0.2436 [0.1889, 0.2982]		0.2278 [0.1607, 0.2949]		0.2253 [0.0, 0.5745]		0.2283 [0.1663, 0.2903]
			LRRCS		0.0740 [0.0597, 0.0883]		0.0678 [0.0523, 0.0832]		0.0680 [0.0526, 0.0835]		0.0681 [0.0530, 0.0833]		0.8513 [0.8160, 0.8866]		0.8496 [0.8140, 0.8853]		0.8452 [0.8083, 0.8822]		0.8513 [0.8160, 0.8866]		0.2531 [0.1889, 0.3173]		0.2355 [0.1666, 0.3044]		0.2369 [0.1748, 0.2990]		0.2370 [0.1657, 0.3083]
			MARS		0.0721 [0.0577, 0.0865]		0.0684 [0.0530, 0.0839]		0.0681 [0.0526, 0.0835]		0.0686 [0.0534, 0.0838]		0.8734 [0.8493, 0.8975]		0.8722 [0.8456, 0.8988]		0.8700 [0.8426, 0.8973]		0.8734 [0.8493, 0.8975]		0.2419 [0.1864, 0.2975]		0.2288 [0.1653, 0.2923]		0.2256 [0.1051, 0.3461]		0.2288 [0.1660, 0.2916]
			SL-EW		0.0706 [0.0563, 0.0848]		0.0672 [0.0518, 0.0827]		0.0680 [0.0525, 0.0834]		0.0669 [0.0518, 0.0821]		0.8766 [0.8516, 0.9016]		0.8753 [0.8513, 0.8993]		0.8681 [0.8428, 0.8935]		0.8766 [0.8516, 0.9016]		0.2387 [0.1847, 0.2928]		0.2250 [0.1580, 0.2920]		0.2220 [0.0, 0.5418]		0.2251 [0.1636, 0.2865]
		2MM	GBM		0.0543 [0.0389, 0.0698]		0.0544 [0.0385, 0.0703]		0.0544 [0.0385, 0.0702]		0.0544 [0.0384, 0.0704]		0.9274 [0.9095, 0.9454]		0.9260 [0.9059, 0.9462]		0.9247 [0.9033, 0.9462]		0.9274 [0.9095, 0.9454]		0.1840 [0.1196, 0.2484]		0.1823 [0.1090, 0.2557]		0.1797 [0.0, 0.4481]		0.1830 [0.1109, 0.2551]
			LRRCS		0.0574 [0.0420, 0.0729]		0.0565 [0.0409, 0.0722]		0.0566 [0.0409, 0.0723]		0.0563 [0.0404, 0.0723]		0.8941 [0.8553, 0.9330]		0.8930 [0.8541, 0.9320]		0.8895 [0.8490, 0.9299]		0.8941 [0.8553, 0.9330]		0.2022 [0.1221, 0.2824]		0.2002 [0.1229, 0.2774]		0.2005 [0.1327, 0.2683]		0.2012 [0.1137, 0.2887]
			MARS		0.0535 [0.0379, 0.0691]		0.0536 [0.0379, 0.0693]		0.0537 [0.0381, 0.0694]		0.0538 [0.0377, 0.0700]		0.9040 [0.8645, 0.9436]		0.9023 [0.8645, 0.9400]		0.9024 [0.8648, 0.9399]		0.9040 [0.8645, 0.9436]		0.1884 [0.1270, 0.2497]		0.1891 [0.1259, 0.2522]		0.1884 [0.1206, 0.2561]		0.1911 [0.1220, 0.2603]
			RF		0.0530 [0.0381, 0.0680]		0.0522 [0.0362, 0.0681]		0.0527 [0.0367, 0.0686]		0.0529 [0.0372, 0.0686]		0.9367 [0.9186, 0.9548]		0.9358 [0.9170, 0.9547]		0.9352 [0.9165, 0.9539]		0.9367 [0.9186, 0.9548]		0.1846 [0.1277, 0.2414]		0.1746 [0.0973, 0.2518]		0.1724 [0.0407, 0.3042]		0.1797 [0.1151, 0.2442]
			SL-EW		0.0529 [0.0376, 0.0682]		0.0528 [0.0369, 0.0687]		0.0529 [0.0371, 0.0687]		0.0532 [0.0372, 0.0691]		0.9293 [0.9085, 0.9502]		0.9286 [0.9075, 0.9497]		0.9278 [0.9053, 0.9503]		0.9293 [0.9085, 0.9502]		0.1817 [0.1204, 0.2431]		0.1788 [0.1058, 0.2518]		0.1765 [0.0357, 0.3174]		0.1809 [0.1118, 0.2499]
	Atellica VTLi	1MM	EN		0.0670 [0.0519, 0.0821]		0.0646 [0.0486, 0.0806]		0.0647 [0.0487, 0.0806]		0.0642 [0.0482, 0.0802]		0.8536 [0.8199, 0.8874]		0.8485 [0.8112, 0.8858]		0.8450 [0.8059, 0.8841]		0.8536 [0.8199, 0.8874]		0.2328 [0.1764, 0.2893]		0.2255 [0.1619, 0.2892]		0.2282 [0.0921, 0.3643]		0.2234 [0.1583, 0.2886]
			GBM		0.0675 [0.0524, 0.0825]		0.0642 [0.0482, 0.0802]		0.0641 [0.0481, 0.0802]		0.0636 [0.0476, 0.0795]		0.8645 [0.8359, 0.8932]		0.8597 [0.8261, 0.8933]		0.8557 [0.8226, 0.8889]		0.8645 [0.8359, 0.8932]		0.2303 [0.1710, 0.2895]		0.2220 [0.1541, 0.2900]		0.2187 [0.0178, 0.4196]		0.2192 [0.1513, 0.2872]
			LRRCS		0.0706 [0.0554, 0.0858]		0.0650 [0.0491, 0.0809]		0.0647 [0.0487, 0.0806]		0.0647 [0.0488, 0.0807]		0.8367 [0.7920, 0.8814]		0.8297 [0.7834, 0.8761]		0.8201 [0.7687, 0.8716]		0.8367 [0.7920, 0.8814]		0.2481 [0.1792, 0.3171]		0.2341 [0.1671, 0.3012]		0.2335 [0.1736, 0.2934]		0.2352 [0.1579, 0.3125]
			MARS		0.0692 [0.0540, 0.0845]		0.0657 [0.0497, 0.0817]		0.0657 [0.0498, 0.0816]		0.0656 [0.0496, 0.0817]		0.8511 [0.8178, 0.8845]		0.8464 [0.8124, 0.8804]		0.8462 [0.8121, 0.8804]		0.8511 [0.8178, 0.8845]		0.2362 [0.1758, 0.2965]		0.2278 [0.1647, 0.2909]		0.2270 [0.1487, 0.3052]		0.2265 [0.1577, 0.2953]
			SL-EW		0.0667 [0.0517, 0.0818]		0.0638 [0.0478, 0.0798]		0.0639 [0.0478, 0.0799]		0.0632 [0.0472, 0.0791]		0.8647 [0.8334, 0.8960]		0.8598 [0.8261, 0.8936]		0.8574 [0.8241, 0.8906]		0.8647 [0.8334, 0.8960]		0.2290 [0.1708, 0.2873]		0.2212 [0.1544, 0.2881]		0.2190 [0.0585, 0.3795]		0.2185 [0.1515, 0.2854]
		2MM	GBM		0.0576 [0.0416, 0.0736]		0.0561 [0.0398, 0.0725]		0.0561 [0.0399, 0.0724]		0.0557 [0.0392, 0.0723]		0.9230 [0.9014, 0.9447]		0.9211 [0.8996, 0.9426]		0.9205 [0.8989, 0.9422]		0.9230 [0.9014, 0.9447]		0.1895 [0.1202, 0.2589]		0.1867 [0.1141, 0.2594]		0.1826 [0.0755, 0.2897]		0.1851 [0.1072, 0.2631]
			LRRCS		0.0597 [0.0436, 0.0758]		0.0575 [0.0414, 0.0737]		0.0578 [0.0416, 0.0740]		0.0571 [0.0406, 0.0737]		0.8940 [0.8629, 0.9251]		0.8912 [0.8606, 0.9219]		0.8880 [0.8544, 0.9215]		0.8940 [0.8629, 0.9251]		0.2040 [0.1228, 0.2852]		0.1998 [0.1245, 0.2752]		0.2013 [0.1296, 0.2729]		0.2002 [0.1107, 0.2898]
			MARS		0.0566 [0.0404, 0.0729]		0.0550 [0.0387, 0.0713]		0.0557 [0.0395, 0.0719]		0.0547 [0.0380, 0.0714]		0.9100 [0.8736, 0.9464]		0.9072 [0.8719, 0.9426]		0.9069 [0.8709, 0.9430]		0.9100 [0.8736, 0.9464]		0.1965 [0.1318, 0.2613]		0.1941 [0.1303, 0.2579]		0.1922 [0.1224, 0.2619]		0.1946 [0.1212, 0.2681]
			RF		0.0545 [0.0390, 0.0701]		0.0531 [0.0367, 0.0695]		0.0538 [0.0375, 0.0702]		0.0527 [0.0364, 0.0689]		0.9297 [0.9062, 0.9532]		0.9273 [0.9046, 0.9500]		0.9267 [0.9043, 0.9491]		0.9297 [0.9062, 0.9532]		0.1861 [0.1249, 0.2473]		0.1793 [0.1023, 0.2563]		0.1783 [0.0834, 0.2733]		0.1788 [0.1089, 0.2488]
			SL-EW		0.0553 [0.0394, 0.0712]		0.0544 [0.0381, 0.0707]		0.0550 [0.0387, 0.0713]		0.0537 [0.0373, 0.0702]		0.9254 [0.9015, 0.9492]		0.9234 [0.9010, 0.9458]		0.9225 [0.8998, 0.9453]		0.9254 [0.9015, 0.9492]		0.1862 [0.1213, 0.2511]		0.1840 [0.1118, 0.2562]		0.1816 [0.0902, 0.2730]		0.1821 [0.1084, 0.2558]
STOP-CP	Elecsys	1MM	EN		0.0773 [0.0638, 0.0909]		0.0778 [0.0636, 0.0920]		0.0768 [0.0627, 0.0910]		0.0767 [0.0628, 0.0906]		0.8823 [0.8566, 0.9080]		0.8795 [0.8533, 0.9056]		0.8754 [0.8479, 0.9029]		0.8823 [0.8566, 0.9080]		0.2590 [0.2118, 0.3062]		0.2570 [0.2034, 0.3106]		0.2558 [0.1944, 0.3171]		0.2551 [0.2052, 0.3050]
			GBM		0.0784 [0.0647, 0.0920]		0.0778 [0.0636, 0.0920]		0.0775 [0.0634, 0.0916]		0.0772 [0.0632, 0.0911]		0.8811 [0.8559, 0.9064]		0.8785 [0.8526, 0.9044]		0.8747 [0.8477, 0.9018]		0.8811 [0.8559, 0.9064]		0.2597 [0.2105, 0.3088]		0.2556 [0.2003, 0.3109]		0.2562 [0.1972, 0.3152]		0.2548 [0.2029, 0.3067]
			LRRCS		0.0821 [0.0685, 0.0958]		0.0790 [0.0649, 0.0930]		0.0785 [0.0645, 0.0925]		0.0800 [0.0661, 0.0939]		0.8745 [0.8466, 0.9025]		0.8718 [0.8434, 0.9002]		0.8670 [0.8374, 0.8967]		0.8745 [0.8466, 0.9025]		0.2712 [0.2162, 0.3262]		0.2607 [0.2034, 0.3180]		0.2599 [0.2030, 0.3168]		0.2642 [0.2066, 0.3218]
			MARS		0.0813 [0.0676, 0.0951]		0.0785 [0.0643, 0.0926]		0.0770 [0.0629, 0.0911]		0.0794 [0.0654, 0.0935]		0.8782 [0.8492, 0.9072]		0.8746 [0.8449, 0.9043]		0.8706 [0.8406, 0.9006]		0.8782 [0.8492, 0.9072]		0.2727 [0.2194, 0.3259]		0.2596 [0.2053, 0.3140]		0.2577 [0.2008, 0.3145]		0.2654 [0.2097, 0.3212]
			SL-EW		0.0783 [0.0647, 0.0918]		0.0772 [0.0631, 0.0914]		0.0768 [0.0627, 0.0909]		0.0768 [0.0630, 0.0907]		0.8832 [0.8570, 0.9093]		0.8805 [0.8539, 0.9071]		0.8764 [0.8488, 0.9040]		0.8832 [0.8570, 0.9093]		0.2602 [0.2111, 0.3093]		0.2543 [0.1988, 0.3098]		0.2546 [0.1959, 0.3133]		0.2545 [0.2027, 0.3063]
		2MM	GBM		0.0652 [0.0500, 0.0805]		0.0644 [0.0499, 0.0790]		0.0645 [0.0500, 0.0790]		0.0656 [0.0503, 0.0809]		0.9072 [0.8830, 0.9314]		0.9046 [0.8792, 0.9300]		0.9021 [0.8760, 0.9283]		0.9072 [0.8830, 0.9314]		0.2277 [0.1570, 0.2984]		0.2214 [0.1656, 0.2771]		0.2221 [0.1623, 0.2820]		0.2317 [0.1582, 0.3053]
			LRRCS		0.0666 [0.0515, 0.0818]		0.0665 [0.0521, 0.0808]		0.0668 [0.0523, 0.0812]		0.0671 [0.0518, 0.0824]		0.8985 [0.8721, 0.9249]		0.8968 [0.8704, 0.9232]		0.8933 [0.8657, 0.9208]		0.8985 [0.8721, 0.9249]		0.2440 [0.1485, 0.3395]		0.2301 [0.1637, 0.2964]		0.2305 [0.1716, 0.2894]		0.2480 [0.1498, 0.3462]
			MARS		0.0685 [0.0529, 0.0840]		0.0664 [0.0519, 0.0809]		0.0664 [0.0520, 0.0809]		0.0692 [0.0536, 0.0849]		0.8991 [0.8725, 0.9256]		0.8956 [0.8698, 0.9214]		0.8893 [0.8602, 0.9184]		0.8991 [0.8725, 0.9256]		0.2509 [0.1721, 0.3296]		0.2308 [0.1764, 0.2852]		0.2326 [0.1722, 0.2930]		0.2567 [0.1751, 0.3383]
			RF		0.0631 [0.0482, 0.0779]		0.0635 [0.0489, 0.0781]		0.0639 [0.0493, 0.0785]		0.0637 [0.0488, 0.0787]		0.9124 [0.8908, 0.9341]		0.9096 [0.8876, 0.9317]		0.9079 [0.8855, 0.9302]		0.9124 [0.8908, 0.9341]		0.2175 [0.1539, 0.2811]		0.2180 [0.1598, 0.2762]		0.2196 [0.1555, 0.2838]		0.2211 [0.1546, 0.2876]
			SL-EW		0.0645 [0.0493, 0.0796]		0.0641 [0.0495, 0.0787]		0.0643 [0.0498, 0.0789]		0.0651 [0.0499, 0.0804]		0.9126 [0.8917, 0.9334]		0.9099 [0.8876, 0.9322]		0.9072 [0.8841, 0.9303]		0.9126 [0.8917, 0.9334]		0.2230 [0.1522, 0.2938]		0.2188 [0.1610, 0.2765]		0.2198 [0.1529, 0.2868]		0.2274 [0.1538, 0.3011]
UTROPIA	Architect	1MM	EN		0.0816 [0.0703, 0.0930]		0.0752 [0.0626, 0.0879]		0.0748 [0.0622, 0.0874]		0.0764 [0.0644, 0.0884]		0.8419 [0.8081, 0.8757]		0.8406 [0.8062, 0.8750]		0.8374 [0.8021, 0.8728]		0.8419 [0.8081, 0.8757]		0.2810 [0.2451, 0.3168]		0.2565 [0.2105, 0.3025]		0.2562 [0.2052, 0.3071]		0.2624 [0.2220, 0.3028]
			GBM		0.0843 [0.0726, 0.0959]		0.0746 [0.0619, 0.0872]		0.0746 [0.0619, 0.0872]		0.0777 [0.0655, 0.0898]		0.8507 [0.8203, 0.8812]		0.8496 [0.8192, 0.8800]		0.8466 [0.8156, 0.8775]		0.8507 [0.8203, 0.8812]		0.2807 [0.2423, 0.3191]		0.2519 [0.2041, 0.2996]		0.2528 [0.1990, 0.3066]		0.2606 [0.2177, 0.3035]
			LRRCS		0.0878 [0.0761, 0.0995]		0.0759 [0.0633, 0.0885]		0.0758 [0.0632, 0.0884]		0.0805 [0.0684, 0.0927]		0.8408 [0.8087, 0.8729]		0.8398 [0.8074, 0.8722]		0.8358 [0.8025, 0.8691]		0.8408 [0.8087, 0.8729]		0.2908 [0.2480, 0.3337]		0.2570 [0.2079, 0.3062]		0.2577 [0.2008, 0.3146]		0.2694 [0.2222, 0.3165]
			MARS		0.0798 [0.0679, 0.0918]		0.0772 [0.0647, 0.0897]		0.0768 [0.0643, 0.0894]		0.0775 [0.0650, 0.0900]		0.8394 [0.8055, 0.8732]		0.8382 [0.8058, 0.8706]		0.8354 [0.8023, 0.8684]		0.8394 [0.8055, 0.8732]		0.2723 [0.2314, 0.3132]		0.2635 [0.2188, 0.3081]		0.2612 [0.2130, 0.3094]		0.2637 [0.2181, 0.3093]
			SL-EW		0.0811 [0.0696, 0.0927]		0.0748 [0.0622, 0.0874]		0.0746 [0.0620, 0.0872]		0.0761 [0.0640, 0.0882]		0.8505 [0.8192, 0.8817]		0.8494 [0.8181, 0.8808]		0.8457 [0.8135, 0.8780]		0.8505 [0.8192, 0.8817]		0.2745 [0.2368, 0.3123]		0.2526 [0.2052, 0.2999]		0.2526 [0.1998, 0.3054]		0.2575 [0.2151, 0.2998]
		2MM	GBM		0.0538 [0.0409, 0.0668]		0.0541 [0.0409, 0.0673]		0.0542 [0.0410, 0.0673]		0.0540 [0.0407, 0.0672]		0.9254 [0.9040, 0.9468]		0.9235 [0.9015, 0.9456]		0.9206 [0.8965, 0.9448]		0.9254 [0.9040, 0.9468]		0.1865 [0.1331, 0.2399]		0.1869 [0.1294, 0.2445]		0.1863 [0.1234, 0.2492]		0.1859 [0.1277, 0.2442]
			LRRCS		0.0568 [0.0436, 0.0699]		0.0563 [0.0433, 0.0693]		0.0566 [0.0436, 0.0696]		0.0562 [0.0429, 0.0696]		0.9182 [0.8985, 0.9380]		0.9164 [0.8954, 0.9374]		0.9127 [0.8902, 0.9353]		0.9182 [0.8985, 0.9380]		0.1977 [0.1251, 0.2704]		0.1951 [0.1321, 0.2582]		0.1976 [0.1263, 0.2689]		0.1985 [0.1212, 0.2758]
			MARS		0.0558 [0.0426, 0.0690]		0.0555 [0.0424, 0.0685]		0.0551 [0.0422, 0.0681]		0.0579 [0.0444, 0.0713]		0.9298 [0.9112, 0.9484]		0.9273 [0.9084, 0.9462]		0.9237 [0.9020, 0.9453]		0.9298 [0.9112, 0.9484]		0.1914 [0.1357, 0.2471]		0.1916 [0.1377, 0.2455]		0.1877 [0.1206, 0.2549]		0.1984 [0.1378, 0.2589]
			RF		0.0520 [0.0393, 0.0647]		0.0521 [0.0388, 0.0654]		0.0523 [0.0391, 0.0655]		0.0528 [0.0398, 0.0659]		0.9342 [0.9117, 0.9568]		0.9333 [0.9108, 0.9558]		0.9294 [0.9053, 0.9536]		0.9342 [0.9117, 0.9568]		0.1811 [0.1331, 0.2291]		0.1761 [0.1161, 0.2361]		0.1769 [0.1138, 0.2400]		0.1802 [0.1272, 0.2332]
			SL-EW		0.0525 [0.0396, 0.0654]		0.0528 [0.0397, 0.0660]		0.0530 [0.0399, 0.0661]		0.0534 [0.0402, 0.0667]		0.9309 [0.9080, 0.9538]		0.9300 [0.9070, 0.9529]		0.9273 [0.9035, 0.9511]		0.9309 [0.9080, 0.9538]		0.1804 [0.1270, 0.2339]		0.1804 [0.1216, 0.2391]		0.1805 [0.1162, 0.2448]		0.1821 [0.1237, 0.2406]

## Sheet: Description
Table S3 Discrimination measures per assay for 1MM and 2MM for each cohort
Each cell shows the point estimate and 95% confidence interval. All point estimates were obtained after multiple imputation using Rubin's rule. Confidence intervals for the Brier Score and LogLoss were calculated using bootstrap with 500 repetitions. Confidence intervals for the AUC were calculated using the method by Wang and Guo (15). Discrimination measures are provided for uncalibrated probab…
