# Supplementary material for: Personalized diagnosis in suspected myocardial infarction
Source: Clin Res Cardiol. 2023 May 2;112(9):1288–301. doi: 10.1007/s00392-023-02206-3 (PMC10449973; doi:10.1007/s00392-023-02206-3)
Supplement: Supplementary file 3 — Supplementary file3: Table S9 (XLSX 78 KB) [file 392_2023_2206_MOESM3_ESM.xlsx]

## Sheet: Access
	< threshold					≧ treshold
MI probability	NPV	Sensitivity	Proportion	30d death or MI	30d death	PPV	Specificity	Proportion	30d death or MI	30d death
0.5	99.8 [99.6, 99.9]	98.6 [98.0, 99.1]	67.5 [63.3, 71.4]	1.3 [0.3, 5.7]	0.5 [0.2, 1.4]	31.7 [20.0, 46.4]	75.7 [74.1, 77.3]	32.5 [28.6, 36.7]	15.1 [11.9, 19.0]	2.0 [0.4, 9.1]
1	99.8 [99.5, 99.9]	98.3 [97.7, 98.8]	72.1 [68.5, 75.5]	1.4 [0.3, 5.7]	0.7 [0.3, 1.7]	37.0 [24.1, 52.1]	80.4 [78.9, 81.9]	27.9 [24.5, 31.5]	16.9 [12.5, 22.3]	2.3 [0.5, 9.8]
2	99.7 [99.5, 99.9]	98.0 [97.4, 98.5]	76.0 [72.0, 79.6]	1.5 [0.4, 5.9]	1.1 [0.5, 2.2]	43.0 [28.6, 58.8]	84.8 [83.2, 86.2]	24.0 [20.4, 28.0]	18.5 [12.9, 25.7]	2.5 [0.6, 9.8]
3	99.6 [99.4, 99.8]	97.3 [96.5, 98.0]	78.0 [73.5, 81.9]	1.6 [0.4, 6.5]	1.2 [0.6, 2.4]	46.5 [32.4, 61.2]	86.9 [85.4, 88.3]	22.0 [18.1, 26.5]	18.8 [12.6, 27.1]	2.6 [0.7, 9.9]
4	99.6 [99.3, 99.7]	96.7 [95.5, 97.6]	79.7 [74.7, 83.9]	1.7 [0.5, 6.3]	1.4 [0.8, 2.7]	50.2 [35.2, 65.3]	88.9 [87.1, 90.4]	20.3 [16.1, 25.3]	19.7 [12.9, 28.9]	2.7 [0.7, 9.9]
5	99.6 [99.3, 99.7]	96.5 [95.0, 97.5]	80.7 [75.1, 85.3]	1.8 [0.4, 6.8]	1.4 [0.7, 2.6]	52.6 [37.7, 67.0]	89.9 [88.2, 91.4]	19.3 [14.7, 24.9]	20.2 [12.8, 30.2]	2.8 [0.7, 10.2]
6	99.6 [99.3, 99.7]	96.2 [94.3, 97.5]	81.6 [75.7, 86.2]	1.8 [0.4, 7.1]	1.4 [0.7, 2.6]	54.8 [40.6, 68.3]	90.8 [89.2, 92.3]	18.4 [13.8, 24.3]	20.7 [12.5, 32.3]	2.9 [0.8, 10.4]
7	99.5 [99.3, 99.7]	96.1 [93.8, 97.6]	82.3 [76.3, 87.0]	2.0 [0.5, 7.4]	1.6 [0.9, 2.9]	57.0 [43.1, 69.8]	91.6 [89.8, 93.1]	17.7 [13.0, 23.7]	20.2 [11.0, 34.0]	2.9 [0.8, 10.0]
8	99.5 [99.3, 99.7]	95.9 [93.0, 97.7]	82.9 [76.7, 87.7]	2.0 [0.5, 7.4]	1.6 [0.9, 2.9]	58.7 [45.2, 71.1]	92.2 [90.5, 93.6]	17.1 [12.3, 23.3]	20.7 [11.1, 35.3]	3.0 [0.8, 10.2]
9	99.5 [99.2, 99.7]	95.7 [92.4, 97.6]	83.3 [76.6, 88.3]	2.0 [0.5, 7.7]	1.6 [0.9, 2.9]	59.8 [47.2, 71.2]	92.6 [90.8, 94.1]	16.7 [11.7, 23.4]	21.0 [11.0, 36.4]	3.1 [0.9, 10.2]
10	99.5 [99.2, 99.6]	95.5 [91.5, 97.7]	83.8 [76.9, 88.9]	2.0 [0.5, 7.9]	1.6 [0.9, 2.8]	61.3 [49.5, 71.9]	93.1 [91.4, 94.5]	16.2 [11.1, 23.1]	21.6 [11.0, 38.0]	3.1 [0.9, 10.4]
11	99.4 [99.1, 99.6]	95.3 [90.2, 97.8]	84.3 [77.4, 89.3]	2.0 [0.5, 7.8]	1.6 [0.9, 2.8]	62.6 [51.5, 72.6]	93.6 [92.0, 94.8]	15.7 [10.7, 22.6]	22.2 [10.8, 40.1]	3.2 [0.9, 10.6]
12	99.4 [99.1, 99.6]	95.1 [90.1, 97.6]	84.5 [77.6, 89.6]	2.1 [0.5, 7.8]	1.6 [0.9, 2.8]	63.4 [53.0, 72.7]	93.8 [92.3, 95.0]	15.5 [10.4, 22.4]	22.6 [10.6, 41.8]	3.2 [0.9, 10.7]
13	99.3 [99.1, 99.5]	94.8 [89.4, 97.6]	84.8 [77.7, 89.9]	2.1 [0.5, 7.8]	1.6 [0.9, 2.8]	64.3 [54.2, 73.3]	94.0 [92.5, 95.3]	15.2 [10.1, 22.3]	22.9 [10.6, 42.8]	3.3 [0.9, 10.8]
14	99.3 [99.0, 99.5]	94.5 [88.6, 97.4]	85.1 [77.9, 90.2]	2.2 [0.6, 8.1]	1.6 [0.8, 2.8]	65.3 [55.1, 74.3]	94.3 [92.7, 95.6]	14.9 [9.8, 22.1]	23.2 [10.6, 43.5]	3.3 [1.0, 10.9]
15	99.2 [98.9, 99.4]	94.0 [88.0, 97.1]	85.4 [78.2, 90.6]	2.3 [0.6, 8.4]	1.5 [0.8, 2.8]	66.4 [56.4, 75.1]	94.6 [93.1, 95.9]	14.6 [9.4, 21.8]	22.9 [10.0, 44.4]	3.4 [1.0, 11.1]
16	99.2 [98.9, 99.4]	93.4 [87.0, 96.8]	85.8 [78.4, 90.9]	2.3 [0.6, 8.4]	1.5 [0.8, 2.8]	67.3 [58.0, 75.5]	94.9 [93.3, 96.1]	14.2 [9.1, 21.6]	23.3 [10.0, 45.5]	3.5 [1.0, 11.2]
17	99.1 [98.8, 99.4]	92.9 [86.8, 96.4]	86.1 [78.8, 91.2]	2.4 [0.6, 8.8]	1.5 [0.8, 2.8]	68.7 [59.6, 76.6]	95.2 [93.7, 96.4]	13.9 [8.8, 21.2]	23.2 [9.4, 46.6]	3.6 [1.0, 11.3]
18	99.1 [98.8, 99.3]	92.3 [86.1, 95.9]	86.3 [79.0, 91.3]	2.4 [0.6, 8.8]	1.7 [1.0, 3.0]	69.3 [60.6, 76.8]	95.4 [93.8, 96.5]	13.7 [8.7, 21.0]	23.2 [9.0, 48.0]	3.5 [1.1, 10.7]
19	99.1 [98.7, 99.3]	92.2 [85.5, 96.0]	86.4 [79.1, 91.5]	2.5 [0.6, 8.9]	1.7 [1.0, 3.0]	69.8 [61.5, 77.0]	95.5 [94.0, 96.7]	13.6 [8.5, 20.9]	23.4 [8.9, 48.9]	3.5 [1.1, 10.7]
20	99.1 [98.7, 99.3]	92.1 [85.2, 95.9]	86.6 [79.2, 91.7]	2.5 [0.7, 8.9]	1.7 [1.0, 3.0]	70.5 [62.3, 77.6]	95.7 [94.0, 96.8]	13.4 [8.3, 20.8]	23.7 [8.9, 49.7]	3.6 [1.1, 10.8]
21	99.0 [98.7, 99.2]	91.4 [84.7, 95.4]	86.8 [79.3, 91.9]	2.5 [0.7, 8.9]	1.7 [1.0, 3.0]	71.0 [63.1, 77.8]	95.8 [94.1, 97.0]	13.2 [8.1, 20.7]	24.0 [9.1, 50.1]	3.6 [1.1, 10.8]
22	99.0 [98.6, 99.2]	91.2 [84.0, 95.4]	87.1 [79.6, 92.1]	2.5 [0.7, 8.9]	1.7 [1.0, 3.0]	72.4 [64.2, 79.3]	96.1 [94.5, 97.2]	12.9 [7.9, 20.4]	24.6 [9.3, 51.0]	3.7 [1.2, 11.0]
23	98.9 [98.6, 99.2]	91.0 [83.5, 95.3]	87.3 [79.9, 92.2]	2.5 [0.7, 8.9]	1.7 [1.0, 3.0]	73.5 [65.1, 80.5]	96.3 [94.8, 97.4]	12.7 [7.8, 20.1]	25.1 [9.4, 52.0]	3.7 [1.2, 11.1]
24	98.9 [98.5, 99.2]	90.8 [82.7, 95.3]	87.5 [80.1, 92.4]	2.6 [0.7, 9.0]	1.7 [1.0, 3.0]	74.5 [66.0, 81.4]	96.5 [94.9, 97.6]	12.5 [7.6, 19.9]	25.3 [9.2, 53.1]	3.8 [1.2, 11.2]
25	98.8 [98.4, 99.1]	90.1 [81.8, 94.8]	87.7 [80.2, 92.6]	2.6 [0.7, 9.0]	1.7 [1.0, 3.0]	74.9 [66.8, 81.5]	96.6 [94.9, 97.7]	12.3 [7.4, 19.8]	25.6 [9.2, 53.8]	3.8 [1.2, 11.3]
26	98.7 [98.4, 99.0]	89.7 [80.9, 94.7]	87.9 [80.3, 92.8]	2.7 [0.7, 9.0]	1.7 [1.0, 3.0]	75.6 [67.3, 82.4]	96.7 [95.0, 97.9]	12.1 [7.2, 19.7]	25.8 [9.1, 54.7]	3.9 [1.3, 11.3]
27	98.7 [98.3, 99.0]	89.3 [80.1, 94.5]	88.0 [80.3, 93.0]	2.7 [0.8, 9.1]	1.7 [1.0, 3.0]	76.2 [67.7, 83.1]	96.9 [95.0, 98.0]	12.0 [7.0, 19.7]	25.8 [8.9, 55.3]	3.9 [1.3, 11.3]
28	98.7 [98.3, 99.0]	88.8 [79.4, 94.2]	88.2 [80.6, 93.1]	2.7 [0.8, 9.2]	1.7 [1.0, 3.0]	77.0 [68.3, 83.9]	97.0 [95.2, 98.1]	11.8 [6.9, 19.4]	25.8 [8.9, 55.2]	3.9 [1.3, 11.4]
29	98.6 [98.3, 98.9]	88.6 [79.1, 94.1]	88.3 [80.6, 93.2]	2.8 [0.8, 9.2]	1.7 [1.0, 3.0]	77.5 [69.1, 84.2]	97.1 [95.2, 98.2]	11.7 [6.8, 19.4]	25.8 [8.9, 55.4]	4.0 [1.3, 11.5]
30	98.6 [98.2, 98.9]	88.5 [78.8, 94.1]	88.4 [80.7, 93.3]	2.8 [0.8, 9.2]	1.7 [0.9, 3.0]	78.0 [69.7, 84.5]	97.2 [95.3, 98.3]	11.6 [6.7, 19.3]	25.9 [9.0, 55.5]	4.0 [1.3, 11.5]
31	98.6 [98.2, 98.9]	88.2 [78.3, 93.9]	88.5 [80.7, 93.4]	2.8 [0.8, 9.3]	1.7 [0.9, 3.0]	78.3 [70.3, 84.6]	97.2 [95.3, 98.4]	11.5 [6.6, 19.3]	25.8 [8.6, 56.1]	4.0 [1.3, 11.5]
32	98.5 [98.1, 98.8]	87.1 [77.7, 92.9]	88.7 [81.2, 93.5]	2.9 [0.8, 9.5]	1.7 [0.9, 3.0]	79.0 [71.2, 85.1]	97.4 [95.7, 98.4]	11.3 [6.5, 18.8]	25.7 [8.5, 56.3]	4.1 [1.3, 11.9]
33	98.5 [98.1, 98.8]	86.5 [77.1, 92.4]	88.9 [81.6, 93.6]	3.0 [0.9, 9.5]	1.9 [1.1, 3.2]	80.0 [71.8, 86.3]	97.5 [96.0, 98.5]	11.1 [6.4, 18.4]	25.6 [8.2, 56.9]	4.0 [1.4, 11.3]
34	98.4 [98.0, 98.8]	86.3 [76.4, 92.4]	89.0 [81.6, 93.7]	3.0 [0.9, 9.5]	1.9 [1.1, 3.2]	80.5 [72.2, 86.9]	97.6 [96.1, 98.6]	11.0 [6.3, 18.4]	25.7 [8.3, 57.0]	4.0 [1.4, 11.3]
35	98.4 [98.0, 98.7]	85.5 [75.3, 91.9]	89.2 [81.7, 93.8]	3.0 [0.9, 9.5]	1.9 [1.1, 3.2]	80.6 [72.4, 86.8]	97.6 [96.1, 98.6]	10.8 [6.2, 18.3]	25.8 [8.3, 57.0]	4.1 [1.4, 11.4]
36	98.3 [97.9, 98.7]	85.3 [74.3, 92.0]	89.2 [81.7, 93.9]	3.1 [1.0, 9.4]	1.9 [1.1, 3.2]	80.8 [72.7, 86.9]	97.7 [96.1, 98.6]	10.8 [6.1, 18.3]	25.8 [8.4, 57.1]	4.1 [1.4, 11.4]
37	98.3 [97.9, 98.6]	85.1 [73.8, 92.0]	89.3 [81.7, 94.0]	3.1 [1.0, 9.4]	1.9 [1.1, 3.2]	81.0 [73.2, 86.9]	97.7 [96.1, 98.7]	10.7 [6.0, 18.3]	25.9 [8.3, 57.5]	4.1 [1.4, 11.3]
38	98.3 [97.9, 98.6]	85.0 [73.2, 92.1]	89.4 [81.7, 94.0]	3.1 [1.0, 9.3]	1.8 [1.1, 3.2]	81.4 [73.8, 87.1]	97.8 [96.2, 98.7]	10.6 [6.0, 18.3]	26.1 [8.3, 57.8]	4.1 [1.4, 11.4]
39	98.3 [97.9, 98.6]	84.9 [73.1, 92.1]	89.4 [81.7, 94.1]	3.2 [1.0, 9.4]	1.8 [1.1, 3.2]	81.6 [74.3, 87.2]	97.8 [96.2, 98.8]	10.6 [5.9, 18.3]	26.2 [8.3, 58.2]	4.2 [1.4, 11.4]
40	98.3 [97.8, 98.6]	84.7 [72.8, 92.0]	89.5 [81.8, 94.2]	3.2 [1.0, 9.4]	1.8 [1.1, 3.2]	81.9 [74.7, 87.4]	97.9 [96.3, 98.8]	10.5 [5.8, 18.2]	26.3 [8.3, 58.4]	4.2 [1.4, 11.5]
41	98.2 [97.8, 98.6]	84.3 [72.1, 91.8]	89.6 [81.8, 94.2]	3.2 [1.0, 9.4]	1.8 [1.1, 3.2]	82.1 [74.7, 87.7]	97.9 [96.4, 98.8]	10.4 [5.8, 18.2]	26.5 [8.4, 58.4]	4.2 [1.5, 11.5]
42	98.1 [97.7, 98.5]	83.0 [70.8, 90.7]	89.8 [82.2, 94.3]	3.2 [1.0, 9.3]	1.8 [1.0, 3.2]	82.4 [74.9, 88.0]	98.0 [96.6, 98.8]	10.2 [5.7, 17.8]	26.9 [8.7, 58.6]	4.3 [1.5, 11.8]
43	98.0 [97.6, 98.4]	82.3 [69.5, 90.4]	89.9 [82.5, 94.4]	3.3 [1.1, 9.5]	1.8 [1.0, 3.2]	83.0 [75.1, 88.8]	98.1 [96.8, 98.8]	10.1 [5.6, 17.5]	26.6 [8.4, 59.0]	4.3 [1.5, 12.0]
44	98.0 [97.5, 98.4]	82.0 [68.6, 90.4]	90.0 [82.6, 94.4]	3.3 [1.1, 9.5]	1.8 [1.0, 3.2]	83.3 [75.2, 89.1]	98.1 [96.9, 98.8]	10.0 [5.6, 17.4]	26.7 [8.3, 59.4]	4.4 [1.5, 12.0]
45	98.0 [97.5, 98.3]	81.8 [67.9, 90.5]	90.0 [82.6, 94.5]	3.4 [1.1, 9.4]	1.8 [1.0, 3.2]	83.4 [75.3, 89.2]	98.1 [96.9, 98.9]	10.0 [5.5, 17.4]	26.7 [8.3, 59.6]	4.4 [1.5, 12.0]
46	97.9 [97.4, 98.3]	81.2 [67.5, 90.0]	90.1 [82.7, 94.6]	3.4 [1.2, 9.4]	1.8 [1.0, 3.2]	83.6 [76.0, 89.2]	98.2 [96.9, 98.9]	9.9 [5.4, 17.3]	26.8 [8.3, 59.6]	4.4 [1.5, 12.1]
47	97.9 [97.4, 98.3]	81.1 [67.5, 89.9]	90.2 [82.8, 94.6]	3.4 [1.2, 9.4]	1.8 [1.0, 3.2]	84.2 [75.8, 90.0]	98.2 [96.9, 99.0]	9.8 [5.4, 17.2]	26.9 [8.3, 59.9]	4.4 [1.5, 12.2]
48	97.9 [97.4, 98.3]	81.0 [67.8, 89.6]	90.2 [82.8, 94.7]	3.4 [1.2, 9.4]	1.8 [1.0, 3.2]	84.3 [75.9, 90.1]	98.2 [97.0, 99.0]	9.8 [5.3, 17.2]	26.9 [8.3, 60.1]	4.4 [1.5, 12.2]
49	97.8 [97.4, 98.2]	80.8 [68.0, 89.4]	90.3 [82.8, 94.7]	3.4 [1.2, 9.4]	1.8 [1.0, 3.2]	84.3 [76.1, 90.1]	98.3 [97.0, 99.0]	9.7 [5.3, 17.2]	27.0 [8.2, 60.4]	4.5 [1.5, 12.2]
50	97.8 [97.3, 98.2]	80.3 [67.8, 88.8]	90.3 [82.9, 94.7]	3.5 [1.2, 9.5]	2.0 [1.2, 3.4]	84.5 [76.3, 90.2]	98.3 [97.0, 99.0]	9.7 [5.3, 17.1]	26.7 [7.9, 60.8]	4.3 [1.6, 11.3]
51	97.8 [97.3, 98.1]	80.1 [67.1, 88.8]	90.4 [83.0, 94.8]	3.5 [1.2, 9.4]	2.0 [1.2, 3.4]	84.9 [77.2, 90.3]	98.4 [97.1, 99.1]	9.6 [5.2, 17.0]	26.9 [8.0, 61.0]	4.4 [1.6, 11.4]
52	97.7 [97.2, 98.1]	79.6 [66.5, 88.5]	90.5 [83.1, 94.9]	3.5 [1.3, 9.4]	2.0 [1.2, 3.4]	85.6 [77.2, 91.2]	98.4 [97.1, 99.1]	9.5 [5.1, 16.9]	27.1 [8.0, 61.3]	4.4 [1.6, 11.4]
53	97.7 [97.2, 98.1]	79.0 [65.4, 88.3]	90.7 [83.3, 95.0]	3.5 [1.3, 9.4]	2.0 [1.2, 3.4]	86.0 [77.7, 91.6]	98.5 [97.4, 99.1]	9.3 [5.0, 16.7]	27.4 [8.2, 61.5]	4.5 [1.6, 11.6]
54	97.6 [97.1, 98.0]	78.4 [64.6, 87.9]	90.8 [83.5, 95.1]	3.5 [1.3, 9.3]	2.0 [1.1, 3.3]	86.4 [78.3, 91.8]	98.5 [97.5, 99.2]	9.2 [4.9, 16.5]	27.7 [8.2, 62.0]	4.5 [1.6, 11.8]
55	97.6 [97.1, 98.0]	78.1 [64.2, 87.7]	90.9 [83.5, 95.1]	3.6 [1.3, 9.4]	0.8 [0.0, 12.5]	86.6 [78.9, 91.8]	98.6 [97.5, 99.2]	9.1 [4.9, 16.5]	27.7 [8.0, 62.8]	4.4 [1.6, 11.9]
56	97.5 [97.1, 98.0]	77.6 [63.2, 87.5]	90.9 [83.6, 95.2]	3.6 [1.3, 9.6]	0.8 [0.1, 6.3]	86.7 [79.1, 91.8]	98.6 [97.5, 99.2]	9.1 [4.8, 16.4]	27.6 [7.9, 62.9]	4.2 [1.5, 11.1]
57	97.5 [97.0, 97.9]	77.0 [62.5, 87.1]	91.1 [83.8, 95.3]	3.6 [1.3, 9.5]	0.8 [0.1, 6.2]	87.0 [80.0, 91.8]	98.7 [97.7, 99.2]	8.9 [4.7, 16.2]	27.9 [8.1, 63.1]	4.3 [1.6, 11.2]
58	97.4 [97.0, 97.9]	76.7 [61.7, 87.0]	91.2 [83.9, 95.3]	3.6 [1.3, 9.5]	0.8 [0.1, 6.2]	88.0 [80.0, 93.1]	98.7 [97.8, 99.3]	8.8 [4.7, 16.1]	28.2 [8.2, 63.4]	4.3 [1.6, 11.3]
59	97.4 [96.9, 97.8]	75.8 [61.5, 86.0]	91.3 [84.1, 95.4]	3.7 [1.4, 9.5]	0.8 [0.1, 6.2]	88.0 [80.1, 93.0]	98.8 [97.8, 99.3]	8.7 [4.6, 15.9]	28.5 [8.2, 64.1]	4.4 [1.6, 11.5]
60	97.3 [96.8, 97.7]	75.6 [60.4, 86.3]	91.3 [84.1, 95.5]	3.7 [1.4, 9.4]	0.8 [0.1, 6.2]	88.1 [80.5, 93.0]	98.8 [97.8, 99.3]	8.7 [4.5, 15.9]	28.8 [8.1, 64.9]	4.4 [1.6, 11.5]
61	97.3 [96.7, 97.7]	75.1 [59.6, 86.1]	91.4 [84.1, 95.6]	3.7 [1.5, 9.3]	0.8 [0.1, 6.2]	88.2 [80.8, 93.0]	98.8 [97.8, 99.4]	8.6 [4.4, 15.9]	29.0 [7.8, 66.1]	4.5 [1.7, 11.4]
62	97.2 [96.6, 97.7]	74.4 [59.3, 85.3]	91.5 [84.2, 95.6]	3.8 [1.5, 9.4]	0.8 [0.1, 7.0]	88.3 [81.1, 93.0]	98.8 [97.9, 99.4]	8.5 [4.4, 15.8]	28.4 [7.2, 66.9]	4.3 [1.8, 10.4]
63	97.0 [96.3, 97.7]	72.9 [58.2, 83.8]	91.7 [84.5, 95.7]	4.0 [1.6, 9.6]	0.9 [0.1, 7.7]	88.2 [81.9, 92.5]	98.9 [97.9, 99.4]	8.3 [4.3, 15.5]	27.3 [6.3, 67.8]	4.2 [1.8, 9.5]
64	97.0 [96.2, 97.6]	72.0 [57.1, 83.2]	91.8 [84.7, 95.8]	4.1 [1.7, 9.5]	0.9 [0.1, 7.7]	89.2 [82.1, 93.7]	99.0 [97.9, 99.5]	8.2 [4.2, 15.3]	27.5 [6.4, 67.7]	4.3 [1.9, 9.5]
65	96.9 [96.2, 97.5]	71.7 [56.3, 83.3]	91.9 [84.7, 95.8]	4.1 [1.7, 9.5]	0.9 [0.1, 7.7]	89.2 [82.1, 93.7]	99.0 [97.9, 99.5]	8.1 [4.2, 15.3]	27.4 [6.4, 67.6]	4.3 [1.9, 9.5]
66	96.9 [96.0, 97.5]	71.0 [55.5, 82.8]	91.9 [84.8, 95.9]	4.2 [1.8, 9.4]	0.9 [0.1, 7.7]	89.2 [82.1, 93.7]	99.0 [97.9, 99.5]	8.1 [4.1, 15.2]	27.5 [6.4, 67.9]	4.4 [1.9, 9.6]
67	96.8 [95.9, 97.5]	70.4 [54.6, 82.5]	92.0 [85.0, 95.9]	4.2 [1.8, 9.4]	0.9 [0.1, 7.7]	89.4 [82.1, 93.9]	99.0 [98.0, 99.5]	8.0 [4.1, 15.0]	27.8 [6.5, 68.1]	4.4 [2.0, 9.7]
68	96.7 [95.7, 97.5]	69.4 [53.7, 81.6]	92.2 [85.1, 96.0]	4.2 [1.9, 9.4]	1.0 [0.1, 6.8]	89.3 [82.1, 93.8]	99.0 [98.0, 99.5]	7.8 [4.0, 14.9]	27.7 [6.3, 68.6]	4.4 [1.9, 9.9]
69	96.6 [95.6, 97.4]	68.7 [52.7, 81.2]	92.3 [85.1, 96.1]	4.3 [1.9, 9.5]	1.1 [0.2, 5.4]	89.4 [82.3, 93.8]	99.0 [98.0, 99.5]	7.7 [3.9, 14.9]	27.6 [6.1, 68.9]	4.1 [1.8, 9.0]
70	96.6 [95.6, 97.4]	68.3 [51.8, 81.2]	92.4 [85.3, 96.2]	4.3 [1.9, 9.5]	1.1 [0.2, 5.3]	89.9 [82.8, 94.3]	99.1 [98.3, 99.5]	7.6 [3.8, 14.7]	28.0 [6.2, 69.4]	4.2 [1.9, 9.2]
71	96.5 [95.6, 97.3]	67.8 [51.0, 81.0]	92.5 [85.4, 96.2]	4.3 [1.9, 9.5]	1.1 [0.2, 5.3]	90.2 [82.9, 94.6]	99.1 [98.4, 99.5]	7.5 [3.8, 14.6]	28.4 [6.2, 70.4]	4.3 [1.9, 9.2]
72	96.4 [95.3, 97.3]	66.5 [49.9, 79.8]	92.6 [85.7, 96.3]	4.4 [2.0, 9.5]	1.1 [0.2, 5.3]	90.2 [83.1, 94.5]	99.1 [98.4, 99.5]	7.4 [3.7, 14.3]	28.3 [5.9, 71.1]	4.3 [1.9, 9.5]
73	96.3 [95.2, 97.2]	65.9 [49.0, 79.5]	92.7 [85.8, 96.4]	4.4 [2.0, 9.5]	1.1 [0.2, 5.3]	90.3 [83.8, 94.4]	99.2 [98.4, 99.6]	7.3 [3.6, 14.2]	28.7 [5.9, 72.0]	4.4 [1.9, 9.6]
74	96.3 [95.2, 97.2]	65.6 [48.2, 79.6]	92.8 [85.8, 96.4]	4.4 [2.0, 9.5]	1.1 [0.2, 5.3]	90.5 [84.3, 94.4]	99.2 [98.5, 99.6]	7.2 [3.6, 14.2]	29.0 [5.9, 72.8]	4.4 [2.0, 9.6]
75	96.3 [95.1, 97.2]	65.0 [47.6, 79.2]	92.9 [86.0, 96.5]	4.4 [2.0, 9.4]	1.1 [0.2, 5.3]	90.8 [85.0, 94.5]	99.2 [98.6, 99.6]	7.1 [3.5, 14.0]	29.4 [5.9, 73.4]	4.5 [2.0, 9.8]
76	96.2 [95.0, 97.1]	63.9 [46.9, 78.0]	93.0 [86.1, 96.6]	4.4 [2.0, 9.4]	1.1 [0.2, 5.2]	90.8 [85.0, 94.4]	99.2 [98.6, 99.6]	7.0 [3.4, 13.9]	29.7 [6.0, 73.7]	4.5 [2.0, 9.9]
77	96.1 [95.0, 97.0]	63.5 [45.9, 78.1]	93.0 [86.2, 96.6]	4.4 [2.0, 9.4]	1.1 [0.2, 5.2]	91.0 [85.2, 94.7]	99.3 [98.8, 99.6]	7.0 [3.4, 13.8]	30.0 [6.0, 74.2]	4.6 [2.0, 10.0]
78	96.0 [94.7, 97.0]	62.3 [45.0, 76.9]	93.2 [86.5, 96.7]	4.4 [2.0, 9.4]	1.1 [0.2, 5.2]	90.9 [85.4, 94.5]	99.3 [98.8, 99.6]	6.8 [3.3, 13.5]	30.5 [6.1, 74.7]	4.7 [2.0, 10.3]
79	95.9 [94.4, 97.0]	61.0 [43.5, 76.0]	93.4 [86.8, 96.8]	4.4 [2.1, 9.3]	1.1 [0.2, 5.1]	91.1 [85.5, 94.7]	99.3 [98.9, 99.6]	6.6 [3.2, 13.2]	31.2 [6.4, 75.0]	4.8 [2.0, 10.8]
80	95.8 [94.3, 96.9]	60.2 [41.9, 76.0]	93.5 [86.8, 96.9]	4.5 [2.1, 9.3]	1.1 [0.2, 5.1]	91.1 [85.3, 94.7]	99.3 [98.9, 99.6]	6.5 [3.1, 13.2]	31.4 [6.6, 74.8]	4.8 [2.1, 10.8]
81	95.6 [93.8, 96.9]	58.0 [39.3, 74.7]	93.7 [87.1, 97.0]	4.5 [2.2, 9.2]	1.1 [0.2, 5.1]	90.8 [84.8, 94.5]	99.3 [98.9, 99.6]	6.3 [3.0, 12.9]	32.0 [7.0, 74.8]	5.0 [2.1, 11.5]
82	95.5 [93.6, 96.8]	56.6 [37.3, 74.1]	93.9 [87.4, 97.2]	4.6 [2.2, 9.1]	1.1 [0.2, 5.1]	90.9 [84.6, 94.8]	99.4 [99.1, 99.6]	6.1 [2.8, 12.6]	32.6 [7.0, 75.8]	5.2 [2.1, 11.9]
83	95.3 [93.3, 96.8]	55.3 [35.2, 73.8]	94.1 [87.5, 97.3]	4.6 [2.3, 9.0]	1.1 [0.2, 5.0]	90.8 [84.2, 94.8]	99.4 [99.1, 99.6]	5.9 [2.7, 12.5]	33.0 [7.1, 76.1]	5.3 [2.2, 12.2]
84	95.1 [92.8, 96.7]	52.5 [33.0, 71.2]	94.3 [87.9, 97.4]	4.8 [2.4, 9.2]	1.1 [0.2, 5.0]	90.4 [83.9, 94.5]	99.4 [99.1, 99.6]	5.7 [2.6, 12.1]	32.0 [7.0, 74.5]	5.6 [2.3, 12.9]
85	94.9 [92.5, 96.6]	50.7 [30.5, 70.7]	94.5 [88.2, 97.6]	4.8 [2.5, 9.1]	1.1 [0.2, 5.0]	90.2 [83.7, 94.3]	99.4 [99.1, 99.6]	5.5 [2.4, 11.8]	32.4 [7.4, 74.0]	5.7 [2.3, 13.6]
86	94.8 [92.2, 96.5]	48.7 [27.6, 70.3]	94.8 [88.6, 97.7]	4.9 [2.6, 9.1]	1.1 [0.2, 4.9]	91.0 [83.5, 95.3]	99.5 [99.2, 99.7]	5.2 [2.3, 11.4]	33.2 [8.0, 74.0]	6.1 [2.3, 14.8]
87	94.5 [91.7, 96.4]	45.8 [24.8, 68.4]	95.1 [89.1, 97.9]	5.0 [2.7, 8.9]	1.1 [0.2, 4.9]	90.9 [83.6, 95.1]	99.5 [99.3, 99.7]	4.9 [2.1, 10.9]	34.2 [9.5, 72.0]	6.5 [2.5, 15.9]
88	94.3 [91.5, 96.2]	43.5 [22.3, 67.3]	95.4 [89.4, 98.1]	5.0 [2.8, 8.9]	1.1 [0.2, 4.8]	90.7 [83.2, 95.1]	99.5 [99.3, 99.7]	4.6 [1.9, 10.6]	34.7 [10.4, 70.9]	6.7 [2.6, 16.6]
89	94.1 [90.9, 96.2]	40.4 [18.7, 66.6]	95.7 [89.8, 98.3]	5.0 [2.8, 8.8]	1.1 [0.2, 4.8]	90.5 [83.2, 94.8]	99.6 [99.3, 99.7]	4.3 [1.7, 10.2]	36.4 [12.6, 69.5]	7.3 [2.6, 18.5]
90	93.8 [90.5, 96.1]	37.3 [15.4, 66.0]	96.0 [90.3, 98.4]	5.1 [2.9, 8.8]	1.1 [0.2, 4.8]	90.5 [84.0, 94.5]	99.6 [99.3, 99.8]	4.0 [1.6, 9.7]	38.2 [12.2, 73.4]	8.0 [2.7, 21.5]

## Sheet: Architect
	< threshold					≧ treshold
MI probability	NPV	Sensitivity	Proportion	30d death or MI	30d death	PPV	Specificity	Proportion	30d death or MI	30d death
0.5	99.8 [99.6, 99.9]	98.9 [97.6, 99.5]	59.5 [53.6, 65.1]	1.8 [0.7, 4.9]	0.5 [0.3, 0.9]	29.4 [21.9, 38.1]	67.8 [62.9, 72.4]	40.5 [34.9, 46.4]	11.9 [7.0, 19.6]	2.7 [1.3, 5.4]
1	99.7 [99.5, 99.8]	98.6 [97.1, 99.3]	66.3 [58.6, 73.2]	1.9 [0.7, 5.4]	0.7 [0.5, 1.0]	35.1 [27.1, 44.1]	75.3 [69.1, 80.7]	33.7 [26.8, 41.4]	13.7 [8.3, 21.7]	2.9 [1.4, 6.2]
2	99.6 [99.4, 99.8]	98.3 [96.7, 99.1]	71.3 [64.0, 77.6]	2.1 [0.7, 6.1]	0.7 [0.5, 1.0]	40.7 [31.4, 50.6]	80.8 [74.9, 85.6]	28.7 [22.4, 36.0]	14.8 [9.0, 23.4]	3.3 [1.5, 7.0]
3	99.6 [99.3, 99.8]	98.1 [96.0, 99.1]	73.6 [66.7, 79.6]	2.2 [0.8, 6.4]	0.9 [0.6, 1.2]	44.1 [34.1, 54.7]	83.5 [77.8, 87.9]	26.4 [20.4, 33.3]	15.6 [9.4, 24.7]	3.4 [1.6, 7.2]
4	99.5 [99.3, 99.7]	97.4 [95.5, 98.6]	75.0 [67.9, 81.0]	2.3 [0.8, 6.6]	1.0 [0.7, 1.5]	46.5 [36.0, 57.3]	85.1 [79.1, 89.5]	25.0 [19.0, 32.1]	16.0 [9.6, 25.5]	3.5 [1.6, 7.3]
5	99.5 [99.3, 99.6]	97.2 [95.1, 98.4]	76.1 [69.1, 81.9]	2.3 [0.8, 6.7]	1.1 [0.7, 1.6]	48.4 [37.5, 59.4]	86.2 [80.4, 90.5]	23.9 [18.1, 30.9]	16.6 [10.0, 26.3]	3.6 [1.7, 7.5]
6	99.4 [99.2, 99.6]	96.1 [93.8, 97.6]	77.1 [70.4, 82.6]	2.7 [1.0, 7.0]	1.1 [0.7, 1.7]	49.9 [38.6, 61.2]	87.2 [81.8, 91.2]	22.9 [17.4, 29.6]	16.1 [9.3, 26.5]	3.7 [1.8, 7.6]
7	99.3 [99.1, 99.5]	95.6 [93.0, 97.2]	77.8 [71.3, 83.2]	2.7 [1.0, 7.3]	1.1 [0.7, 1.8]	51.2 [39.6, 62.7]	88.0 [82.8, 91.8]	22.2 [16.8, 28.7]	16.5 [9.5, 27.1]	3.7 [1.7, 7.7]
8	99.3 [99.0, 99.5]	95.3 [93.0, 96.9]	78.4 [71.9, 83.7]	2.9 [1.2, 7.2]	1.2 [0.8, 1.8]	52.5 [40.9, 63.9]	88.6 [83.6, 92.3]	21.6 [16.3, 28.1]	15.9 [8.7, 27.3]	3.7 [1.7, 7.8]
9	99.2 [99.0, 99.4]	95.0 [92.3, 96.8]	79.0 [72.6, 84.2]	3.1 [1.3, 7.4]	1.2 [0.8, 1.8]	53.6 [42.0, 64.8]	89.2 [84.4, 92.6]	21.0 [15.8, 27.4]	15.0 [7.8, 26.8]	3.6 [1.6, 7.8]
10	99.2 [98.9, 99.4]	94.5 [91.7, 96.4]	79.4 [73.1, 84.5]	3.1 [1.3, 7.5]	1.2 [0.8, 1.9]	54.4 [42.9, 65.5]	89.6 [85.0, 92.9]	20.6 [15.5, 26.9]	15.1 [7.8, 27.1]	3.6 [1.6, 7.9]
11	99.1 [98.9, 99.3]	94.2 [91.3, 96.2]	79.8 [73.7, 84.8]	3.1 [1.3, 7.6]	1.2 [0.8, 1.9]	55.3 [44.0, 66.1]	90.0 [85.7, 93.1]	20.2 [15.2, 26.3]	15.5 [8.0, 27.6]	3.6 [1.6, 7.9]
12	99.1 [98.8, 99.3]	93.7 [90.1, 96.1]	80.4 [74.3, 85.3]	3.2 [1.3, 7.8]	1.3 [0.8, 2.0]	56.5 [44.2, 68.0]	90.6 [86.4, 93.6]	19.6 [14.7, 25.7]	15.6 [8.0, 28.2]	3.6 [1.6, 7.9]
13	99.1 [98.8, 99.3]	93.4 [89.9, 95.8]	80.8 [74.8, 85.7]	3.4 [1.4, 8.0]	1.3 [0.8, 2.2]	57.6 [45.6, 68.8]	91.0 [87.1, 93.9]	19.2 [14.3, 25.2]	14.1 [6.9, 26.8]	3.7 [1.7, 7.8]
14	99.0 [98.7, 99.2]	92.5 [88.7, 95.1]	81.3 [75.5, 86.0]	3.4 [1.4, 8.1]	1.3 [0.8, 2.3]	58.6 [46.3, 69.8]	91.4 [87.6, 94.2]	18.7 [14.0, 24.5]	14.3 [7.0, 27.0]	3.8 [1.7, 7.9]
15	98.9 [98.6, 99.1]	91.9 [87.9, 94.7]	81.6 [75.9, 86.3]	3.4 [1.4, 8.2]	1.4 [0.8, 2.3]	59.4 [46.9, 70.8]	91.8 [88.2, 94.4]	18.4 [13.7, 24.1]	14.5 [7.0, 27.5]	3.8 [1.8, 7.8]
16	98.9 [98.6, 99.1]	91.8 [87.7, 94.6]	82.1 [76.3, 86.7]	3.5 [1.4, 8.3]	1.4 [0.8, 2.4]	60.5 [48.7, 71.3]	92.2 [88.9, 94.5]	17.9 [13.3, 23.7]	14.8 [7.2, 28.1]	3.7 [1.7, 7.8]
17	98.8 [98.3, 99.1]	90.9 [84.8, 94.7]	82.5 [76.7, 87.0]	3.4 [1.4, 8.3]	1.4 [0.8, 2.4]	61.2 [49.7, 71.5]	92.5 [89.4, 94.7]	17.5 [13.0, 23.3]	15.2 [7.4, 28.7]	3.8 [1.8, 7.9]
18	98.7 [98.2, 99.1]	90.5 [84.2, 94.5]	82.8 [77.1, 87.3]	3.5 [1.4, 8.3]	1.4 [0.9, 2.3]	61.9 [50.3, 72.3]	92.7 [89.8, 94.9]	17.2 [12.7, 22.9]	15.2 [7.3, 29.0]	3.8 [1.8, 8.0]
19	98.7 [98.2, 99.0]	90.2 [83.9, 94.2]	82.9 [77.3, 87.4]	3.5 [1.4, 8.4]	1.4 [0.9, 2.3]	62.4 [50.7, 72.8]	92.9 [90.0, 95.0]	17.1 [12.6, 22.7]	15.5 [7.4, 29.5]	3.8 [1.8, 8.1]
20	98.7 [98.2, 99.0]	90.0 [83.7, 94.1]	83.2 [77.6, 87.6]	3.5 [1.4, 8.5]	1.4 [0.9, 2.3]	63.1 [51.4, 73.5]	93.1 [90.4, 95.2]	16.8 [12.4, 22.4]	15.7 [7.5, 30.0]	3.9 [1.8, 8.2]
21	98.6 [98.0, 99.0]	89.5 [82.1, 94.0]	83.5 [77.9, 87.8]	3.5 [1.4, 8.6]	1.4 [0.8, 2.4]	63.8 [51.8, 74.2]	93.4 [90.7, 95.3]	16.5 [12.2, 22.1]	15.8 [7.5, 30.2]	3.9 [1.8, 8.2]
22	98.5 [97.8, 99.0]	88.8 [80.4, 93.9]	83.7 [78.3, 88.1]	3.8 [1.5, 8.9]	1.5 [0.9, 2.4]	64.2 [52.3, 74.6]	93.6 [91.0, 95.4]	16.3 [11.9, 21.7]	20.2 [10.1, 36.2]	3.7 [1.7, 8.0]
23	98.4 [97.7, 98.9]	88.1 [78.9, 93.6]	84.0 [78.6, 88.3]	3.8 [1.6, 8.9]	1.5 [0.9, 2.4]	64.8 [52.7, 75.2]	93.8 [91.3, 95.5]	16.0 [11.7, 21.4]	20.1 [9.9, 36.5]	3.8 [1.7, 8.1]
24	98.4 [97.7, 98.9]	87.8 [78.7, 93.3]	84.3 [78.8, 88.5]	3.8 [1.6, 9.0]	1.5 [0.9, 2.4]	65.5 [53.8, 75.5]	94.0 [91.7, 95.6]	15.7 [11.5, 21.2]	20.2 [9.9, 37.0]	3.8 [1.7, 8.2]
25	98.3 [97.6, 98.9]	87.4 [77.9, 93.1]	84.5 [79.1, 88.8]	3.8 [1.6, 9.0]	1.5 [0.9, 2.4]	66.2 [54.7, 76.0]	94.1 [92.0, 95.7]	15.5 [11.2, 20.9]	20.4 [9.9, 37.4]	3.9 [1.8, 8.3]
26	98.3 [97.6, 98.8]	87.2 [77.7, 93.0]	84.7 [79.3, 88.9]	3.9 [1.6, 9.0]	1.5 [0.9, 2.4]	66.8 [55.4, 76.5]	94.3 [92.3, 95.8]	15.3 [11.1, 20.7]	20.5 [9.9, 37.8]	3.9 [1.8, 8.3]
27	98.2 [97.4, 98.8]	86.6 [76.3, 92.9]	85.0 [79.6, 89.2]	3.9 [1.6, 9.1]	1.5 [0.9, 2.5]	67.6 [56.7, 76.8]	94.6 [92.7, 96.0]	15.0 [10.8, 20.4]	20.7 [9.9, 38.3]	3.9 [1.8, 8.3]
28	98.2 [97.3, 98.8]	86.0 [74.9, 92.7]	85.2 [79.8, 89.4]	3.9 [1.6, 9.1]	1.5 [1.0, 2.5]	67.8 [56.9, 77.1]	94.7 [92.8, 96.1]	14.8 [10.6, 20.2]	20.7 [9.8, 38.5]	3.9 [1.8, 8.3]
29	98.1 [97.2, 98.7]	85.8 [74.7, 92.5]	85.3 [80.0, 89.5]	3.9 [1.6, 9.1]	1.5 [1.0, 2.5]	68.3 [57.0, 77.7]	94.8 [92.9, 96.2]	14.7 [10.5, 20.0]	20.7 [9.7, 38.9]	3.9 [1.8, 8.3]
30	98.1 [97.2, 98.7]	85.6 [74.8, 92.3]	85.5 [80.2, 89.6]	3.9 [1.6, 9.1]	1.5 [0.9, 2.5]	68.9 [57.8, 78.2]	94.9 [93.2, 96.2]	14.5 [10.4, 19.8]	20.9 [9.7, 39.4]	4.0 [1.8, 8.4]
31	98.1 [97.2, 98.7]	85.3 [74.1, 92.2]	85.8 [80.4, 89.9]	3.9 [1.6, 9.2]	1.6 [1.0, 2.5]	69.8 [59.4, 78.6]	95.2 [93.6, 96.4]	14.2 [10.1, 19.6]	20.9 [9.6, 39.8]	4.0 [1.9, 8.4]
32	98.0 [97.1, 98.7]	84.9 [73.6, 91.9]	86.0 [80.6, 90.1]	3.9 [1.6, 9.2]	1.6 [1.0, 2.5]	70.4 [60.6, 78.7]	95.3 [93.8, 96.5]	14.0 [9.9, 19.4]	21.1 [9.6, 40.1]	4.0 [1.9, 8.4]
33	98.0 [96.8, 98.7]	84.2 [70.7, 92.1]	86.3 [80.8, 90.3]	3.9 [1.6, 9.2]	1.6 [1.0, 2.5]	70.7 [60.0, 79.5]	95.5 [94.0, 96.6]	13.7 [9.7, 19.2]	21.2 [9.7, 40.4]	4.1 [1.9, 8.5]
34	97.9 [96.6, 98.7]	83.6 [68.5, 92.3]	86.5 [81.0, 90.5]	3.9 [1.6, 9.2]	1.6 [1.0, 2.6]	71.0 [59.8, 80.0]	95.6 [94.2, 96.7]	13.5 [9.5, 19.0]	21.4 [9.7, 40.7]	4.2 [2.0, 8.5]
35	97.8 [96.5, 98.7]	83.1 [66.8, 92.3]	86.7 [81.2, 90.7]	3.9 [1.6, 9.3]	1.6 [1.0, 2.6]	71.4 [60.6, 80.3]	95.7 [94.4, 96.7]	13.3 [9.3, 18.8]	21.5 [9.7, 41.0]	4.2 [2.0, 8.6]
36	97.8 [96.4, 98.6]	82.5 [65.2, 92.2]	86.9 [81.4, 90.9]	4.0 [1.7, 9.3]	1.6 [1.0, 2.6]	71.7 [60.6, 80.7]	95.8 [94.5, 96.8]	13.1 [9.1, 18.6]	21.5 [9.6, 41.4]	4.3 [2.1, 8.7]
37	97.7 [96.3, 98.6]	81.9 [64.3, 91.9]	87.1 [81.6, 91.2]	4.0 [1.7, 9.3]	1.7 [1.1, 2.6]	72.6 [61.7, 81.3]	96.0 [94.8, 96.9]	12.9 [8.8, 18.4]	21.6 [9.5, 42.0]	3.6 [1.6, 8.2]
38	97.6 [96.2, 98.5]	81.0 [63.0, 91.5]	87.4 [81.8, 91.5]	4.0 [1.7, 9.4]	1.7 [1.1, 2.6]	73.1 [63.1, 81.2]	96.2 [95.0, 97.1]	12.6 [8.5, 18.2]	21.8 [9.5, 42.6]	3.2 [1.3, 7.6]
39	97.5 [96.1, 98.5]	80.4 [62.2, 91.1]	87.5 [81.9, 91.6]	4.0 [1.7, 9.5]	1.7 [1.1, 2.6]	73.4 [63.4, 81.5]	96.2 [95.1, 97.1]	12.5 [8.4, 18.1]	21.9 [9.5, 43.0]	3.2 [1.3, 7.6]
40	97.4 [95.9, 98.4]	79.5 [60.0, 90.9]	87.7 [82.1, 91.7]	4.1 [1.7, 9.6]	1.7 [1.1, 2.7]	73.5 [63.0, 81.9]	96.3 [95.1, 97.2]	12.3 [8.3, 17.9]	22.1 [9.5, 43.3]	3.2 [1.3, 7.7]
41	97.4 [95.9, 98.3]	78.9 [60.0, 90.3]	87.9 [82.3, 91.9]	4.1 [1.7, 9.7]	1.7 [1.1, 2.7]	73.9 [63.7, 82.0]	96.4 [95.2, 97.3]	12.1 [8.1, 17.7]	22.2 [9.5, 43.7]	3.2 [1.3, 7.6]
42	97.3 [95.8, 98.2]	78.2 [59.6, 89.7]	88.0 [82.4, 92.0]	4.1 [1.7, 9.8]	1.7 [1.1, 2.7]	74.2 [64.5, 82.0]	96.5 [95.3, 97.4]	12.0 [8.0, 17.6]	22.4 [9.5, 44.2]	3.3 [1.4, 7.7]
43	97.2 [95.8, 98.2]	77.8 [59.7, 89.2]	88.1 [82.5, 92.1]	4.1 [1.7, 9.9]	1.7 [1.1, 2.8]	74.5 [65.0, 82.2]	96.6 [95.4, 97.5]	11.9 [7.9, 17.5]	22.5 [9.5, 44.6]	3.3 [1.4, 7.7]
44	97.2 [95.7, 98.1]	77.4 [59.4, 88.9]	88.3 [82.7, 92.3]	4.2 [1.7, 10.0]	1.7 [1.1, 2.8]	75.2 [66.2, 82.4]	96.7 [95.5, 97.6]	11.7 [7.7, 17.3]	22.6 [9.5, 44.9]	3.4 [1.4, 7.8]
45	97.1 [95.7, 98.1]	76.8 [58.5, 88.6]	88.5 [82.8, 92.5]	4.2 [1.7, 10.1]	1.7 [1.1, 2.8]	75.8 [67.1, 82.7]	96.8 [95.7, 97.7]	11.5 [7.5, 17.2]	22.8 [9.5, 45.2]	3.4 [1.4, 7.9]
46	97.0 [95.5, 98.1]	76.0 [56.6, 88.4]	88.8 [83.0, 92.8]	4.2 [1.7, 10.2]	1.7 [1.1, 2.8]	76.0 [67.7, 82.8]	97.0 [95.8, 97.8]	11.2 [7.2, 17.0]	22.8 [9.5, 45.4]	3.5 [1.5, 8.0]
47	97.0 [95.4, 98.0]	75.5 [55.3, 88.5]	88.9 [83.1, 92.9]	4.3 [1.7, 10.3]	1.7 [1.1, 2.8]	76.3 [68.1, 83.0]	97.0 [95.9, 97.9]	11.1 [7.1, 16.9]	22.9 [9.5, 45.6]	3.5 [1.5, 8.1]
48	96.9 [95.4, 97.9]	74.8 [55.2, 87.8]	89.0 [83.2, 93.0]	4.4 [1.7, 10.4]	1.7 [1.1, 2.8]	76.6 [68.8, 83.0]	97.1 [95.9, 97.9]	11.0 [7.0, 16.8]	22.9 [9.4, 46.0]	3.6 [1.5, 8.1]
49	96.8 [95.3, 97.9]	74.3 [54.5, 87.4]	89.2 [83.4, 93.1]	4.4 [1.7, 10.5]	1.7 [1.1, 2.8]	77.1 [69.7, 83.2]	97.2 [96.0, 98.0]	10.8 [6.9, 16.6]	23.0 [9.4, 46.2]	3.6 [1.6, 8.2]
50	96.7 [95.3, 97.8]	73.8 [54.8, 86.7]	89.3 [83.5, 93.2]	4.4 [1.7, 10.6]	1.7 [1.1, 2.8]	77.5 [70.4, 83.3]	97.3 [96.1, 98.1]	10.7 [6.8, 16.5]	23.1 [9.5, 46.2]	3.7 [1.6, 8.2]
51	96.7 [95.2, 97.7]	73.3 [54.5, 86.4]	89.5 [83.7, 93.4]	4.4 [1.7, 10.6]	1.7 [1.1, 2.8]	78.1 [72.1, 83.1]	97.4 [96.1, 98.2]	10.5 [6.6, 16.3]	23.2 [9.5, 46.5]	3.7 [1.6, 8.2]
52	96.6 [95.1, 97.7]	72.7 [53.5, 86.0]	89.6 [83.8, 93.5]	4.4 [1.7, 10.7]	1.7 [1.1, 2.9]	78.2 [72.2, 83.3]	97.4 [96.2, 98.3]	10.4 [6.5, 16.2]	23.3 [9.5, 47.0]	3.8 [1.7, 8.2]
53	96.5 [95.0, 97.6]	71.9 [53.0, 85.3]	89.7 [83.9, 93.6]	4.5 [1.8, 10.8]	1.8 [1.1, 2.9]	78.5 [72.8, 83.4]	97.5 [96.2, 98.3]	10.3 [6.4, 16.1]	23.3 [9.3, 47.4]	3.8 [1.7, 8.2]
54	96.4 [95.0, 97.4]	71.1 [52.2, 84.7]	89.9 [84.1, 93.7]	4.5 [1.8, 10.8]	1.8 [1.1, 2.9]	78.9 [73.7, 83.2]	97.5 [96.2, 98.4]	10.1 [6.3, 15.9]	23.4 [9.3, 47.7]	3.8 [1.7, 8.3]
55	96.3 [94.8, 97.4]	70.0 [49.5, 84.7]	90.1 [84.3, 93.9]	4.6 [1.8, 11.0]	1.8 [1.1, 2.9]	78.9 [73.4, 83.5]	97.6 [96.3, 98.5]	9.9 [6.1, 15.7]	23.5 [9.4, 47.7]	3.9 [1.8, 8.3]
56	96.2 [94.8, 97.3]	69.3 [49.4, 83.9]	90.2 [84.4, 94.0]	4.6 [1.9, 11.0]	1.8 [1.1, 2.9]	79.2 [74.3, 83.5]	97.7 [96.4, 98.5]	9.8 [6.0, 15.6]	23.6 [9.4, 47.7]	4.0 [1.8, 8.4]
57	96.1 [94.7, 97.2]	68.6 [48.8, 83.3]	90.3 [84.5, 94.1]	4.7 [1.9, 11.1]	1.8 [1.1, 2.9]	79.3 [74.0, 83.7]	97.7 [96.5, 98.5]	9.7 [5.9, 15.5]	23.7 [9.5, 47.9]	4.0 [1.8, 8.5]
58	96.1 [94.6, 97.1]	67.9 [48.2, 82.7]	90.5 [84.8, 94.3]	4.6 [1.9, 11.1]	1.8 [1.1, 2.9]	80.0 [76.1, 83.4]	97.8 [96.6, 98.6]	9.5 [5.7, 15.2]	23.6 [9.4, 48.1]	4.1 [1.9, 8.6]
59	96.0 [94.6, 97.1]	67.4 [47.6, 82.5]	90.6 [84.9, 94.3]	4.6 [1.9, 11.0]	1.8 [1.1, 2.9]	80.5 [77.0, 83.6]	97.9 [96.6, 98.7]	9.4 [5.7, 15.1]	23.8 [9.4, 48.5]	4.1 [1.9, 8.6]
60	95.9 [94.5, 97.0]	66.6 [47.6, 81.4]	90.7 [85.0, 94.4]	4.6 [1.9, 11.0]	1.8 [1.1, 2.9]	80.6 [77.1, 83.7]	97.9 [96.6, 98.7]	9.3 [5.6, 15.0]	23.7 [9.1, 49.1]	4.1 [1.9, 8.6]
61	95.7 [94.3, 96.8]	65.2 [45.4, 80.9]	91.0 [85.3, 94.6]	4.6 [1.9, 10.9]	1.9 [1.2, 2.9]	81.1 [78.3, 83.6]	98.0 [96.7, 98.8]	9.0 [5.4, 14.7]	23.5 [8.8, 49.5]	4.8 [2.0, 10.8]
62	95.6 [94.2, 96.7]	64.4 [45.0, 80.0]	91.1 [85.5, 94.6]	4.6 [1.9, 10.8]	1.9 [1.2, 2.9]	81.4 [78.9, 83.7]	98.0 [96.8, 98.8]	8.9 [5.4, 14.5]	23.5 [8.7, 49.8]	4.8 [2.1, 10.8]
63	95.5 [94.0, 96.6]	63.0 [43.6, 78.9]	91.3 [85.8, 94.8]	4.5 [1.9, 10.7]	1.9 [1.2, 3.0]	81.1 [77.9, 84.0]	98.1 [96.9, 98.8]	8.7 [5.2, 14.2]	23.7 [8.6, 50.5]	4.8 [2.1, 10.8]
64	95.4 [93.9, 96.6]	62.0 [41.6, 78.8]	91.5 [86.0, 94.9]	4.5 [1.9, 10.7]	1.9 [1.2, 3.0]	81.1 [77.2, 84.4]	98.1 [97.0, 98.8]	8.5 [5.1, 14.0]	23.9 [8.6, 51.3]	4.9 [2.1, 10.8]
65	95.4 [93.8, 96.5]	61.4 [41.1, 78.4]	91.7 [86.2, 95.1]	4.5 [1.9, 10.7]	1.9 [1.2, 3.0]	82.3 [79.4, 84.8]	98.2 [97.1, 98.9]	8.3 [4.9, 13.8]	24.3 [8.7, 52.0]	4.9 [2.2, 10.9]
66	95.3 [93.7, 96.5]	60.3 [40.0, 77.6]	91.9 [86.4, 95.2]	4.5 [1.8, 10.6]	1.9 [1.2, 3.0]	82.5 [79.9, 84.9]	98.3 [97.1, 99.0]	8.1 [4.8, 13.6]	24.6 [8.8, 52.4]	5.0 [2.2, 11.0]
67	95.2 [93.6, 96.4]	59.0 [37.9, 77.3]	92.1 [86.7, 95.4]	4.5 [1.9, 10.6]	1.9 [1.2, 3.0]	83.6 [81.7, 85.3]	98.4 [97.2, 99.1]	7.9 [4.6, 13.3]	25.0 [8.7, 54.0]	5.1 [2.2, 11.1]
68	95.1 [93.4, 96.3]	58.0 [38.1, 75.6]	92.3 [87.0, 95.6]	4.5 [1.9, 10.6]	1.9 [1.2, 3.0]	84.0 [82.3, 85.5]	98.5 [97.3, 99.1]	7.7 [4.4, 13.0]	25.2 [8.6, 54.8]	5.1 [2.3, 11.2]
69	95.0 [93.3, 96.2]	56.8 [35.2, 76.0]	92.5 [87.2, 95.8]	4.5 [1.9, 10.5]	1.9 [1.2, 3.0]	84.2 [82.0, 86.1]	98.5 [97.4, 99.2]	7.5 [4.2, 12.8]	25.6 [8.7, 55.3]	5.2 [2.3, 11.4]
70	94.9 [93.2, 96.2]	56.0 [34.3, 75.7]	92.7 [87.4, 95.8]	4.5 [1.9, 10.5]	1.9 [1.2, 3.0]	84.5 [82.4, 86.3]	98.6 [97.5, 99.2]	7.3 [4.2, 12.6]	26.0 [8.9, 55.7]	5.3 [2.3, 11.5]
71	94.8 [93.1, 96.1]	54.8 [32.6, 75.2]	92.8 [87.6, 96.0]	4.6 [1.9, 10.5]	1.9 [1.2, 3.0]	85.1 [83.5, 86.5]	98.6 [97.5, 99.3]	7.2 [4.0, 12.4]	26.3 [9.1, 56.0]	5.4 [2.4, 11.6]
72	94.7 [93.1, 95.9]	53.8 [31.9, 74.2]	93.0 [87.9, 96.1]	4.6 [1.9, 10.6]	1.9 [1.2, 3.0]	86.0 [84.6, 87.3]	98.7 [97.7, 99.3]	7.0 [3.9, 12.1]	26.5 [9.0, 56.7]	5.5 [2.4, 11.8]
73	94.5 [92.9, 95.8]	52.6 [32.2, 72.2]	93.3 [88.2, 96.3]	4.6 [1.9, 10.5]	1.9 [1.2, 3.0]	87.2 [84.2, 89.7]	98.8 [97.7, 99.4]	6.7 [3.7, 11.8]	26.8 [9.1, 57.3]	5.5 [2.5, 11.9]
74	94.4 [92.8, 95.7]	51.3 [30.8, 71.4]	93.5 [88.5, 96.4]	4.6 [1.9, 10.5]	1.9 [1.2, 3.0]	87.3 [84.4, 89.7]	98.8 [97.8, 99.4]	6.5 [3.6, 11.5]	27.1 [9.1, 58.0]	5.6 [2.6, 11.9]
75	94.3 [92.6, 95.6]	49.6 [27.0, 72.3]	93.7 [88.8, 96.5]	4.6 [2.0, 10.4]	1.9 [1.2, 3.0]	87.4 [84.3, 89.9]	98.9 [97.9, 99.4]	6.3 [3.5, 11.2]	33.3 [10.6, 67.9]	5.7 [2.7, 12.0]
76	94.0 [92.4, 95.3]	47.4 [23.7, 72.3]	93.9 [89.2, 96.7]	4.7 [2.1, 10.4]	1.9 [1.2, 3.0]	87.2 [84.4, 89.6]	98.9 [98.0, 99.4]	6.1 [3.3, 10.8]	33.3 [10.6, 67.7]	5.9 [2.8, 12.0]
77	93.9 [92.2, 95.2]	46.0 [23.0, 70.9]	94.1 [89.4, 96.8]	4.8 [2.1, 10.5]	1.9 [1.1, 3.1]	87.6 [84.8, 89.9]	99.0 [98.1, 99.5]	5.9 [3.2, 10.6]	33.5 [11.1, 67.2]	6.0 [2.9, 12.2]
78	93.8 [92.1, 95.1]	44.6 [21.5, 70.4]	94.3 [89.6, 97.0]	4.8 [2.1, 10.6]	1.9 [1.1, 3.1]	87.7 [84.4, 90.4]	99.0 [98.2, 99.5]	5.7 [3.0, 10.4]	33.5 [11.0, 67.3]	6.2 [3.0, 12.4]
79	93.5 [91.9, 94.9]	43.1 [22.1, 66.9]	94.5 [89.8, 97.1]	4.9 [2.1, 10.6]	1.9 [1.1, 3.1]	87.8 [84.0, 90.7]	99.1 [98.3, 99.5]	5.5 [2.9, 10.2]	33.8 [10.9, 68.1]	6.4 [3.1, 12.7]
80	93.4 [91.6, 94.8]	41.5 [20.2, 66.6]	94.7 [90.0, 97.3]	4.9 [2.1, 10.6]	1.9 [1.1, 3.1]	87.9 [84.1, 90.9]	99.1 [98.4, 99.5]	5.3 [2.7, 10.0]	34.2 [11.3, 67.9]	6.5 [3.2, 12.9]
81	93.2 [91.4, 94.7]	39.5 [17.5, 66.7]	95.0 [90.1, 97.5]	4.9 [2.2, 10.7]	1.9 [1.2, 3.1]	88.0 [83.5, 91.4]	99.2 [98.5, 99.5]	5.0 [2.5, 9.9]	34.6 [11.1, 69.1]	6.6 [3.2, 13.1]
82	93.0 [91.1, 94.5]	37.7 [17.3, 63.7]	95.2 [90.2, 97.8]	4.9 [2.2, 10.8]	1.9 [1.2, 3.1]	88.7 [82.6, 92.9]	99.2 [98.6, 99.6]	4.8 [2.2, 9.8]	35.0 [10.7, 70.9]	6.8 [3.4, 13.3]
83	92.7 [90.7, 94.3]	34.1 [13.1, 64.0]	95.7 [90.5, 98.1]	5.0 [2.2, 10.8]	1.9 [1.1, 3.2]	89.4 [84.8, 92.7]	99.3 [98.7, 99.6]	4.3 [1.9, 9.5]	35.8 [10.9, 71.8]	7.1 [3.6, 13.6]
84	92.4 [90.2, 94.1]	29.9 [10.6, 60.6]	96.2 [91.2, 98.4]	5.0 [2.2, 10.8]	1.9 [1.1, 3.2]	88.5 [82.2, 92.7]	99.3 [98.8, 99.6]	3.8 [1.6, 8.8]	37.0 [10.2, 75.1]	7.5 [4.0, 13.8]
85	92.1 [89.8, 93.9]	26.3 [8.4, 58.1]	96.6 [91.7, 98.7]	5.1 [2.3, 10.9]	2.0 [1.2, 3.3]	87.6 [77.7, 93.4]	99.4 [98.9, 99.7]	3.4 [1.3, 8.3]	37.8 [9.0, 78.8]	7.6 [4.1, 13.5]
86	91.8 [89.4, 93.7]	24.3 [8.4, 53.0]	96.9 [92.0, 98.8]	5.1 [2.3, 10.9]	2.0 [1.1, 3.3]	87.2 [76.4, 93.5]	99.4 [99.0, 99.7]	3.1 [1.2, 8.0]	41.6 [3.6, 93.2]	6.1 [3.2, 11.5]
87	91.5 [89.0, 93.4]	21.3 [6.7, 50.5]	97.2 [92.5, 99.0]	5.1 [2.3, 10.9]	2.0 [1.1, 3.4]	86.6 [70.1, 94.7]	99.5 [99.1, 99.7]	2.8 [1.0, 7.5]	43.7 [3.8, 93.9]	6.6 [3.5, 12.1]
88	91.1 [88.3, 93.2]	18.3 [7.8, 37.2]	97.5 [93.4, 99.1]	5.2 [2.4, 11.0]	2.0 [1.2, 3.5]	86.8 [72.5, 94.2]	99.6 [99.3, 99.7]	2.5 [0.9, 6.6]	45.2 [4.1, 94.2]	7.0 [3.9, 12.2]
89	90.7 [87.6, 93.0]	26.7 [14.5, 43.7]	96.6 [91.4, 98.7]	5.3 [2.5, 11.1]	2.0 [1.1, 3.6]	90.0 [79.4, 95.5]	99.5 [99.3, 99.7]	3.4 [1.3, 8.6]	43.1 [3.5, 94.1]	7.7 [4.1, 14.0]
90	90.3 [87.1, 92.8]	23.1 [11.6, 40.9]	97.1 [92.0, 99.0]	5.4 [2.5, 11.2]	1.9 [0.9, 3.6]	89.0 [76.8, 95.2]	99.6 [99.3, 99.7]	2.9 [1.0, 8.0]	43.5 [4.0, 93.5]	8.1 [4.0, 15.7]

## Sheet: Atellica
	< threshold					≧ treshold
MI probability	NPV	Sensitivity	Proportion	30d death or MI	30d death	PPV	Specificity	Proportion	30d death or MI	30d death
0.5	99.8 [99.6, 99.9]	98.8 [97.3, 99.5]	52.0 [42.7, 61.2]	2.2 [0.9, 5.1]	0.4 [0.2, 0.7]	20.4 [9.4, 38.7]	58.5 [44.4, 71.4]	48.0 [38.8, 57.3]	9.1 [7.9, 10.4]	3.6 [2.0, 6.2]
1	99.8 [99.6, 99.9]	98.7 [96.5, 99.6]	59.9 [51.2, 68.0]	2.0 [1.2, 3.5]	0.6 [0.3, 1.0]	24.6 [11.4, 45.0]	67.4 [53.8, 78.5]	40.1 [32.0, 48.8]	10.2 [8.6, 12.0]	3.7 [1.8, 7.5]
2	99.7 [99.5, 99.8]	97.9 [94.6, 99.2]	67.3 [58.6, 74.9]	2.1 [1.5, 2.9]	0.7 [0.5, 1.1]	29.8 [13.8, 52.9]	75.3 [63.2, 84.4]	32.7 [25.1, 41.4]	10.9 [9.0, 13.1]	4.0 [2.2, 7.2]
3	99.4 [99.1, 99.6]	95.7 [92.7, 97.5]	71.4 [62.4, 79.0]	2.8 [1.6, 4.7]	0.9 [0.6, 1.3]	33.4 [15.6, 57.6]	79.6 [68.9, 87.3]	28.6 [21.0, 37.6]	11.0 [9.5, 12.8]	4.1 [2.2, 7.5]
4	99.3 [99.0, 99.5]	94.8 [89.9, 97.4]	73.6 [64.0, 81.4]	3.5 [1.3, 9.0]	0.9 [0.6, 1.3]	35.6 [17.3, 59.5]	81.8 [72.3, 88.6]	26.4 [18.6, 36.0]	10.4 [9.1, 11.9]	4.2 [2.2, 7.9]
5	99.2 [98.9, 99.4]	93.7 [87.5, 96.9]	75.5 [66.0, 83.0]	3.7 [1.4, 9.0]	1.0 [0.7, 1.4]	38.0 [18.2, 62.7]	83.8 [74.2, 90.3]	24.5 [17.0, 34.0]	10.6 [9.2, 12.1]	4.3 [2.5, 7.4]
6	99.1 [98.7, 99.3]	92.5 [84.3, 96.6]	77.1 [68.0, 84.2]	3.8 [1.5, 9.5]	1.0 [0.7, 1.5]	40.1 [19.0, 65.8]	85.4 [76.0, 91.6]	22.9 [15.8, 32.0]	10.8 [9.5, 12.3]	4.5 [2.7, 7.2]
7	99.0 [98.6, 99.2]	91.5 [81.4, 96.3]	78.4 [69.8, 85.1]	4.1 [1.5, 10.6]	1.0 [0.7, 1.5]	42.0 [20.6, 66.9]	86.7 [78.0, 92.3]	21.6 [14.9, 30.2]	10.5 [9.3, 11.9]	4.5 [2.7, 7.3]
8	98.9 [98.5, 99.2]	90.8 [80.1, 96.0]	79.6 [71.2, 86.0]	4.1 [1.5, 10.9]	1.1 [0.8, 1.6]	43.7 [22.4, 67.7]	87.7 [80.1, 92.7]	20.4 [14.0, 28.8]	10.7 [9.4, 12.1]	4.3 [2.3, 8.0]
9	98.8 [98.1, 99.2]	89.6 [76.6, 95.8]	80.6 [72.6, 86.7]	4.9 [1.3, 16.7]	1.2 [0.9, 1.8]	45.3 [23.1, 69.5]	88.7 [81.5, 93.3]	19.4 [13.3, 27.4]	6.5 [2.2, 17.9]	3.6 [1.3, 9.7]
10	98.7 [98.0, 99.1]	88.7 [74.4, 95.5]	81.2 [73.1, 87.3]	4.9 [1.3, 16.3]	1.3 [0.9, 1.8]	46.3 [23.9, 70.3]	89.3 [82.5, 93.6]	18.8 [12.7, 26.9]	6.8 [2.4, 17.9]	3.5 [1.2, 10.3]
11	98.6 [97.7, 99.2]	87.8 [71.1, 95.5]	81.8 [73.7, 87.9]	4.8 [1.3, 16.1]	1.3 [0.9, 1.8]	47.2 [24.1, 71.5]	89.8 [83.4, 94.0]	18.2 [12.1, 26.3]	6.9 [2.4, 18.2]	3.4 [1.0, 10.8]
12	98.5 [97.6, 99.1]	87.2 [69.9, 95.2]	82.4 [74.1, 88.5]	4.8 [1.3, 15.9]	1.3 [0.9, 1.8]	48.3 [25.4, 72.0]	90.4 [84.7, 94.1]	17.6 [11.5, 25.9]	7.0 [2.5, 18.3]	3.5 [1.1, 10.8]
13	98.4 [97.3, 99.1]	86.0 [68.0, 94.7]	83.0 [74.7, 89.0]	4.8 [1.4, 15.2]	1.3 [0.9, 1.8]	49.1 [26.2, 72.4]	90.8 [85.7, 94.2]	17.0 [11.0, 25.3]	7.2 [2.8, 17.4]	3.7 [1.2, 10.6]
14	98.4 [97.3, 99.1]	85.8 [66.3, 94.9]	83.4 [75.0, 89.4]	4.8 [1.4, 15.2]	1.3 [0.9, 1.8]	50.1 [27.3, 73.0]	91.2 [86.7, 94.3]	16.6 [10.6, 25.0]	7.3 [2.8, 17.5]	3.7 [1.3, 10.6]
15	98.4 [97.1, 99.1]	85.3 [64.4, 94.9]	83.9 [75.8, 89.7]	4.7 [1.4, 14.6]	1.2 [0.9, 1.8]	51.1 [28.4, 73.3]	91.6 [87.5, 94.4]	16.1 [10.3, 24.2]	7.6 [3.2, 17.0]	3.9 [1.4, 10.4]
16	98.3 [97.0, 99.0]	84.6 [63.2, 94.6]	84.3 [76.0, 90.1]	4.8 [1.5, 14.4]	1.2 [0.9, 1.7]	51.8 [29.1, 73.8]	91.9 [88.1, 94.6]	15.7 [9.9, 24.0]	7.6 [3.3, 16.6]	4.0 [1.4, 10.4]
17	98.2 [96.9, 99.0]	84.0 [61.4, 94.5]	84.7 [76.2, 90.5]	4.7 [1.5, 14.0]	1.2 [0.9, 1.7]	52.6 [29.7, 74.4]	92.3 [88.9, 94.7]	15.3 [9.5, 23.8]	7.9 [3.6, 16.3]	4.1 [1.5, 10.4]
18	98.2 [96.6, 99.0]	83.1 [59.3, 94.3]	85.1 [76.4, 91.0]	4.8 [1.6, 13.6]	1.2 [0.9, 1.7]	53.0 [30.3, 74.6]	92.5 [89.5, 94.8]	14.9 [9.0, 23.6]	8.0 [3.9, 15.5]	4.2 [1.6, 10.2]
19	98.2 [96.6, 99.0]	82.9 [58.8, 94.3]	85.5 [76.7, 91.3]	4.8 [1.6, 13.5]	1.2 [0.9, 1.7]	54.0 [31.8, 74.8]	92.9 [90.2, 94.9]	14.5 [8.7, 23.3]	8.1 [4.1, 15.4]	4.2 [1.7, 10.1]
20	98.1 [96.6, 98.9]	82.2 [57.8, 93.9]	85.9 [76.9, 91.7]	4.7 [1.6, 13.4]	1.2 [0.9, 1.7]	55.0 [33.1, 75.1]	93.2 [90.9, 95.0]	14.1 [8.3, 23.1]	8.3 [4.3, 15.5]	4.2 [1.5, 10.9]
21	98.1 [96.6, 98.9]	82.0 [57.8, 93.8]	86.1 [77.0, 92.0]	4.7 [1.6, 13.2]	1.2 [0.9, 1.7]	55.7 [34.2, 75.3]	93.4 [91.2, 95.1]	13.9 [8.0, 23.0]	8.6 [4.7, 15.2]	4.2 [1.6, 10.8]
22	98.0 [96.6, 98.8]	81.1 [57.3, 93.2]	86.5 [77.5, 92.2]	4.6 [1.6, 12.7]	1.2 [0.9, 1.7]	56.8 [35.5, 75.9]	93.7 [91.7, 95.3]	13.5 [7.8, 22.5]	9.1 [5.5, 14.7]	4.4 [1.6, 11.2]
23	98.0 [96.6, 98.8]	80.8 [56.4, 93.2]	86.8 [77.9, 92.5]	4.6 [1.6, 12.6]	1.3 [0.9, 2.0]	57.8 [37.3, 76.0]	94.0 [92.2, 95.4]	13.2 [7.5, 22.1]	9.4 [5.9, 14.5]	3.2 [0.6, 14.3]
24	98.0 [96.6, 98.8]	80.7 [55.8, 93.3]	87.1 [78.0, 92.7]	4.6 [1.6, 12.7]	1.3 [0.9, 2.0]	58.7 [38.5, 76.3]	94.2 [92.6, 95.6]	12.9 [7.3, 22.0]	10.0 [6.2, 15.7]	3.2 [0.7, 14.3]
25	97.9 [96.5, 98.7]	80.0 [55.5, 92.8]	87.3 [78.1, 93.0]	4.7 [1.6, 13.4]	1.3 [0.9, 2.0]	59.2 [39.3, 76.5]	94.4 [92.8, 95.7]	12.7 [7.0, 21.9]	10.5 [5.8, 18.3]	3.3 [0.7, 14.2]
26	97.8 [96.3, 98.8]	79.3 [53.2, 92.8]	87.5 [78.3, 93.2]	4.7 [1.5, 13.6]	1.3 [0.8, 2.1]	59.6 [40.0, 76.5]	94.6 [92.9, 95.8]	12.5 [6.8, 21.7]	10.5 [5.5, 18.9]	2.6 [0.3, 17.3]
27	97.8 [96.2, 98.8]	79.0 [51.5, 93.1]	87.8 [78.5, 93.4]	4.7 [1.5, 13.5]	1.3 [0.8, 2.1]	60.5 [41.3, 76.9]	94.8 [93.2, 96.0]	12.2 [6.6, 21.5]	10.5 [5.5, 19.2]	2.6 [0.3, 17.5]
28	97.8 [96.2, 98.7]	78.8 [50.3, 93.2]	88.1 [78.8, 93.7]	4.7 [1.5, 13.8]	1.3 [0.8, 2.1]	61.6 [42.4, 77.7]	95.0 [93.6, 96.1]	11.9 [6.3, 21.2]	10.4 [4.9, 21.1]	2.6 [0.3, 17.6]
29	97.8 [96.0, 98.7]	78.3 [48.2, 93.3]	88.3 [78.7, 93.9]	4.9 [1.5, 15.1]	1.3 [0.8, 2.1]	61.9 [43.2, 77.7]	95.2 [93.7, 96.3]	11.7 [6.1, 21.3]	12.0 [10.5, 13.7]	2.6 [0.3, 17.4]
30	97.6 [96.1, 98.6]	77.0 [48.0, 92.4]	88.6 [78.9, 94.1]	5.0 [1.6, 14.8]	1.4 [1.0, 2.0]	62.5 [43.7, 78.2]	95.4 [93.9, 96.5]	11.4 [5.9, 21.1]	11.6 [10.1, 13.3]	2.5 [0.4, 15.6]
31	97.6 [96.0, 98.6]	76.5 [46.9, 92.3]	88.8 [79.1, 94.3]	5.1 [1.7, 14.3]	1.4 [1.0, 2.0]	63.1 [44.3, 78.7]	95.5 [94.1, 96.6]	11.2 [5.7, 20.9]	11.3 [9.9, 13.0]	2.6 [0.4, 15.6]
32	97.5 [95.9, 98.5]	75.2 [46.5, 91.3]	89.0 [79.3, 94.5]	5.1 [1.7, 14.2]	1.4 [1.0, 1.9]	63.5 [45.3, 78.5]	95.6 [94.2, 96.7]	11.0 [5.5, 20.7]	11.4 [9.9, 13.1]	2.6 [0.4, 15.5]
33	97.4 [95.7, 98.5]	74.4 [44.1, 91.4]	89.3 [79.3, 94.8]	5.0 [1.7, 14.0]	1.4 [1.0, 1.9]	64.0 [45.6, 79.1]	95.8 [94.4, 96.9]	10.7 [5.2, 20.7]	11.5 [10.0, 13.2]	2.7 [0.4, 15.4]
34	97.4 [95.5, 98.5]	73.8 [42.8, 91.4]	89.5 [79.3, 95.0]	5.0 [1.7, 14.0]	1.4 [1.0, 1.9]	64.7 [46.2, 79.7]	96.0 [94.5, 97.1]	10.5 [5.0, 20.7]	11.6 [10.1, 13.3]	2.8 [0.4, 15.3]
35	97.3 [95.4, 98.4]	73.1 [42.2, 91.0]	89.7 [79.4, 95.2]	5.1 [1.8, 13.7]	1.4 [1.0, 1.9]	65.2 [47.1, 79.8]	96.1 [94.6, 97.2]	10.3 [4.8, 20.6]	11.3 [9.8, 12.9]	2.8 [0.5, 15.2]
36	97.3 [95.2, 98.5]	72.6 [40.3, 91.2]	90.0 [79.7, 95.4]	5.0 [1.8, 13.5]	1.4 [1.0, 1.9]	66.1 [48.6, 80.1]	96.3 [94.8, 97.3]	10.0 [4.6, 20.3]	11.3 [9.8, 13.0]	2.9 [0.5, 14.9]
37	97.2 [95.1, 98.4]	71.8 [38.6, 91.1]	90.2 [79.9, 95.5]	5.1 [1.8, 13.2]	1.4 [1.0, 2.0]	66.6 [49.3, 80.3]	96.4 [94.9, 97.5]	9.8 [4.5, 20.1]	11.0 [9.6, 12.7]	2.9 [0.5, 13.8]
38	97.2 [95.1, 98.4]	71.6 [37.8, 91.2]	90.3 [79.9, 95.6]	5.1 [1.8, 13.2]	1.4 [1.0, 2.0]	67.3 [50.6, 80.6]	96.5 [95.0, 97.6]	9.7 [4.4, 20.1]	11.1 [9.6, 12.7]	2.9 [0.6, 13.8]
39	97.1 [95.1, 98.3]	70.7 [37.8, 90.6]	90.5 [80.0, 95.8]	5.0 [1.8, 13.0]	1.4 [1.0, 2.0]	67.9 [52.4, 80.2]	96.6 [95.0, 97.7]	9.5 [4.2, 20.0]	11.2 [9.7, 12.8]	2.9 [0.5, 15.1]
40	97.0 [95.1, 98.2]	70.2 [37.4, 90.3]	90.7 [80.1, 95.9]	5.1 [1.9, 12.9]	1.4 [1.0, 2.0]	68.8 [54.4, 80.2]	96.8 [95.1, 97.9]	9.3 [4.1, 19.9]	10.9 [9.4, 12.5]	2.8 [0.4, 16.4]
41	97.0 [95.0, 98.2]	69.7 [36.2, 90.3]	90.9 [80.1, 96.1]	5.2 [2.0, 12.7]	1.5 [1.1, 2.1]	69.6 [55.2, 81.0]	97.0 [95.3, 98.0]	9.1 [3.9, 19.9]	10.6 [9.2, 12.2]	2.6 [0.1, 32.3]
42	97.0 [94.9, 98.2]	69.2 [34.8, 90.4]	91.2 [80.3, 96.3]	5.2 [2.1, 12.6]	1.6 [1.1, 2.1]	70.7 [57.2, 81.3]	97.1 [95.5, 98.2]	8.8 [3.7, 19.7]	10.3 [8.9, 11.9]	5.9 [4.8, 7.2]
43	97.0 [94.9, 98.2]	68.8 [34.0, 90.4]	91.3 [80.4, 96.4]	5.2 [2.1, 12.4]	1.5 [1.1, 2.1]	71.3 [59.1, 81.0]	97.2 [95.5, 98.3]	8.7 [3.6, 19.6]	10.3 [8.9, 11.9]	5.9 [4.8, 7.2]
44	96.9 [94.8, 98.1]	67.8 [33.4, 89.8]	91.5 [80.5, 96.6]	5.2 [2.1, 12.4]	1.5 [1.1, 2.1]	71.9 [61.1, 80.7]	97.3 [95.6, 98.4]	8.5 [3.4, 19.5]	10.4 [9.0, 12.0]	5.9 [4.9, 7.2]
45	96.8 [94.7, 98.1]	66.9 [32.0, 89.7]	91.7 [80.7, 96.7]	5.2 [2.1, 12.4]	1.5 [1.1, 2.1]	72.6 [62.5, 80.8]	97.5 [95.6, 98.6]	8.3 [3.3, 19.3]	10.4 [9.0, 12.1]	6.0 [4.9, 7.3]
46	96.7 [94.7, 97.9]	66.0 [31.7, 89.0]	91.8 [80.8, 96.8]	5.2 [2.1, 12.4]	1.5 [1.1, 2.1]	72.8 [63.3, 80.7]	97.5 [95.6, 98.6]	8.2 [3.2, 19.2]	10.5 [9.1, 12.1]	6.0 [4.9, 7.3]
47	96.6 [94.6, 97.9]	65.4 [30.6, 89.0]	92.0 [81.0, 96.9]	5.1 [2.1, 12.3]	1.5 [1.1, 2.1]	73.5 [63.5, 81.6]	97.6 [95.9, 98.7]	8.0 [3.1, 19.0]	10.6 [9.2, 12.3]	6.1 [5.0, 7.4]
48	96.6 [94.5, 97.9]	64.8 [29.2, 89.2]	92.2 [81.2, 97.0]	5.1 [2.1, 12.3]	1.5 [1.1, 2.1]	74.0 [63.8, 82.2]	97.7 [96.0, 98.7]	7.8 [3.0, 18.8]	10.7 [9.3, 12.4]	6.1 [5.0, 7.4]
49	96.5 [94.3, 97.9]	63.9 [27.0, 89.4]	92.3 [81.1, 97.1]	5.1 [2.1, 12.1]	1.5 [1.1, 2.1]	74.3 [64.3, 82.3]	97.8 [96.0, 98.8]	7.7 [2.9, 18.9]	10.7 [9.3, 12.4]	6.1 [5.0, 7.4]
50	96.5 [94.2, 97.9]	63.0 [25.8, 89.3]	92.5 [81.2, 97.3]	5.1 [2.1, 11.9]	1.5 [1.1, 2.1]	75.0 [66.3, 82.1]	97.9 [96.0, 98.9]	7.5 [2.7, 18.8]	10.8 [9.3, 12.4]	6.2 [5.1, 7.5]
51	96.4 [94.1, 97.8]	61.7 [24.7, 88.8]	92.7 [81.4, 97.4]	5.1 [2.1, 11.9]	1.5 [1.1, 2.1]	75.4 [66.8, 82.3]	98.0 [96.0, 99.0]	7.3 [2.6, 18.6]	10.9 [9.4, 12.5]	6.2 [5.1, 7.5]
52	96.3 [94.0, 97.7]	61.1 [24.4, 88.5]	92.9 [81.6, 97.5]	5.1 [2.1, 11.8]	1.6 [1.2, 2.1]	76.4 [68.5, 82.9]	98.1 [96.2, 99.1]	7.1 [2.5, 18.4]	10.6 [9.2, 12.3]	5.9 [4.8, 7.2]
53	96.3 [94.0, 97.7]	60.7 [23.9, 88.4]	93.0 [81.8, 97.5]	5.1 [2.1, 11.8]	1.6 [1.2, 2.1]	76.9 [69.3, 83.1]	98.2 [96.3, 99.1]	7.0 [2.5, 18.2]	10.7 [9.2, 12.3]	5.9 [4.9, 7.2]
54	96.2 [93.9, 97.6]	59.7 [22.9, 88.1]	93.2 [81.8, 97.6]	5.1 [2.1, 11.8]	1.6 [1.2, 2.1]	77.3 [70.1, 83.2]	98.3 [96.2, 99.2]	6.8 [2.4, 18.2]	10.7 [9.3, 12.3]	6.0 [4.9, 7.2]
55	96.0 [93.8, 97.5]	58.0 [22.0, 87.1]	93.4 [82.2, 97.7]	5.1 [2.1, 11.8]	1.6 [1.1, 2.1]	77.6 [70.2, 83.6]	98.3 [96.4, 99.2]	6.6 [2.3, 17.8]	10.9 [9.5, 12.6]	6.1 [5.0, 7.4]
56	96.0 [93.7, 97.5]	57.1 [20.6, 87.2]	93.5 [82.2, 97.8]	5.1 [2.1, 11.8]	1.6 [1.1, 2.1]	77.8 [70.7, 83.6]	98.4 [96.4, 99.3]	6.5 [2.2, 17.8]	10.9 [9.5, 12.6]	6.1 [5.0, 7.4]
57	95.8 [93.6, 97.3]	55.7 [19.7, 86.6]	93.7 [82.5, 97.9]	5.2 [2.2, 11.7]	1.6 [1.2, 2.2]	78.3 [71.0, 84.1]	98.5 [96.5, 99.3]	6.3 [2.1, 17.5]	10.7 [9.3, 12.3]	5.8 [4.7, 7.0]
58	95.8 [93.4, 97.3]	54.7 [18.4, 86.6]	93.9 [82.6, 98.0]	5.2 [2.2, 11.7]	1.6 [1.2, 2.2]	78.3 [71.0, 84.1]	98.5 [96.5, 99.4]	6.1 [2.0, 17.4]	10.7 [9.3, 12.3]	5.8 [4.7, 7.0]
59	95.7 [93.3, 97.3]	53.8 [17.4, 86.6]	94.0 [82.7, 98.1]	5.2 [2.2, 11.7]	1.6 [1.2, 2.2]	79.0 [72.0, 84.6]	98.6 [96.6, 99.4]	6.0 [1.9, 17.3]	10.7 [9.3, 12.4]	5.8 [4.7, 7.1]
60	95.7 [93.3, 97.2]	52.8 [16.9, 86.0]	94.2 [82.9, 98.2]	5.2 [2.2, 11.7]	1.6 [1.2, 2.2]	80.3 [74.7, 84.8]	98.7 [96.6, 99.5]	5.8 [1.8, 17.1]	10.8 [9.4, 12.5]	5.8 [4.8, 7.1]
61	95.6 [93.3, 97.2]	52.1 [16.4, 85.8]	94.4 [83.1, 98.3]	5.1 [2.2, 11.7]	1.6 [1.2, 2.2]	81.4 [75.9, 85.8]	98.8 [96.7, 99.5]	5.6 [1.7, 16.9]	10.9 [9.5, 12.6]	5.9 [4.8, 7.2]
62	95.5 [93.1, 97.1]	50.8 [14.9, 85.9]	94.6 [83.0, 98.4]	5.1 [2.2, 11.4]	1.6 [1.2, 2.2]	82.4 [78.0, 86.1]	98.8 [96.7, 99.6]	5.4 [1.6, 17.0]	10.9 [9.5, 12.6]	5.9 [4.8, 7.2]
63	95.4 [93.1, 97.0]	49.5 [14.5, 85.0]	94.8 [83.3, 98.5]	5.1 [2.2, 11.4]	1.6 [1.2, 2.1]	83.6 [80.8, 86.0]	98.9 [96.6, 99.7]	5.2 [1.5, 16.7]	11.0 [9.6, 12.7]	5.9 [4.9, 7.2]
64	95.3 [93.1, 96.9]	48.0 [13.9, 84.1]	95.0 [83.4, 98.6]	5.1 [2.3, 11.3]	1.6 [1.2, 2.1]	84.4 [82.9, 85.9]	99.0 [96.6, 99.7]	5.0 [1.4, 16.6]	10.7 [9.2, 12.3]	6.0 [4.9, 7.3]
65	95.3 [93.0, 96.8]	47.2 [13.4, 83.8]	95.1 [83.9, 98.6]	5.1 [2.3, 11.3]	1.6 [1.2, 2.1]	85.0 [82.8, 86.9]	99.0 [96.9, 99.7]	4.9 [1.4, 16.1]	10.8 [9.4, 12.5]	6.1 [5.0, 7.4]
66	95.2 [93.0, 96.7]	45.4 [12.4, 83.0]	95.3 [84.1, 98.7]	5.1 [2.2, 11.3]	1.6 [1.2, 2.1]	85.1 [82.5, 87.4]	99.1 [97.0, 99.7]	4.7 [1.3, 15.9]	11.0 [9.5, 12.6]	6.1 [5.1, 7.4]
67	95.0 [92.8, 96.6]	43.5 [11.2, 82.4]	95.5 [84.2, 98.8]	5.1 [2.2, 11.3]	1.6 [1.2, 2.1]	84.7 [81.3, 87.5]	99.1 [97.0, 99.7]	4.5 [1.2, 15.8]	11.1 [9.6, 12.7]	6.2 [5.1, 7.5]
68	94.9 [92.8, 96.4]	41.9 [10.8, 81.1]	95.7 [84.6, 98.9]	5.2 [2.3, 11.2]	1.6 [1.2, 2.1]	84.6 [80.7, 87.9]	99.2 [97.1, 99.8]	4.3 [1.1, 15.4]	10.8 [9.4, 12.4]	6.3 [5.2, 7.6]
69	94.8 [92.7, 96.4]	40.7 [9.9, 81.0]	95.8 [84.8, 98.9]	5.2 [2.3, 11.2]	1.6 [1.2, 2.1]	84.5 [79.5, 88.5]	99.2 [97.2, 99.8]	4.2 [1.1, 15.2]	10.9 [9.4, 12.5]	6.3 [5.2, 7.7]
70	94.7 [92.6, 96.2]	38.9 [9.1, 80.2]	96.0 [85.0, 99.0]	5.2 [2.3, 11.2]	1.6 [1.2, 2.1]	85.0 [80.3, 88.7]	99.3 [97.2, 99.8]	4.0 [1.0, 15.0]	11.0 [9.6, 12.7]	6.4 [5.3, 7.7]
71	94.6 [92.6, 96.1]	37.6 [8.5, 79.7]	96.2 [85.1, 99.1]	5.2 [2.3, 11.2]	1.6 [1.2, 2.1]	86.3 [83.4, 88.8]	99.3 [97.2, 99.8]	3.8 [0.9, 14.9]	11.1 [9.6, 12.8]	6.5 [5.4, 7.8]
72	94.5 [92.5, 96.0]	35.9 [8.0, 78.4]	96.4 [85.3, 99.2]	5.2 [2.3, 11.2]	1.6 [1.2, 2.1]	86.5 [84.2, 88.5]	99.4 [97.2, 99.9]	3.6 [0.8, 14.7]	11.3 [9.8, 12.9]	6.6 [5.4, 7.9]
73	94.3 [92.5, 95.7]	34.1 [7.4, 77.0]	96.5 [85.6, 99.2]	5.1 [2.3, 11.2]	1.6 [1.1, 2.1]	86.2 [83.4, 88.6]	99.4 [97.3, 99.9]	3.5 [0.8, 14.4]	11.5 [10.0, 13.2]	6.7 [5.6, 8.1]
74	94.2 [92.5, 95.6]	33.0 [7.1, 76.1]	96.6 [85.8, 99.3]	5.1 [2.3, 11.3]	1.6 [1.1, 2.1]	87.1 [84.5, 89.3]	99.4 [97.4, 99.9]	3.4 [0.7, 14.2]	11.7 [10.2, 13.4]	6.8 [5.7, 8.2]
75	94.1 [92.5, 95.4]	32.0 [6.9, 74.9]	96.7 [85.8, 99.3]	5.1 [2.3, 11.3]	1.6 [1.1, 2.1]	87.7 [86.2, 89.1]	99.5 [97.3, 99.9]	3.3 [0.7, 14.2]	11.9 [10.4, 13.6]	7.0 [5.8, 8.3]
76	94.0 [92.5, 95.2]	31.2 [6.8, 73.7]	96.8 [85.8, 99.3]	5.2 [2.4, 11.1]	1.6 [1.2, 2.2]	87.8 [86.3, 89.2]	99.5 [97.4, 99.9]	3.2 [0.7, 14.2]	11.2 [9.8, 12.9]	6.1 [5.0, 7.4]
77	93.8 [92.3, 95.1]	28.5 [5.3, 74.0]	97.0 [85.4, 99.4]	5.3 [2.5, 11.0]	1.6 [1.2, 2.2]	87.0 [84.8, 88.9]	99.5 [97.3, 99.9]	3.0 [0.6, 14.6]	10.8 [9.4, 12.5]	6.2 [5.1, 7.5]
78	93.7 [92.1, 95.0]	26.5 [4.5, 73.3]	97.2 [85.0, 99.5]	5.3 [2.4, 11.0]	1.6 [1.2, 2.2]	87.9 [86.4, 89.3]	99.6 [97.2, 99.9]	2.8 [0.5, 15.0]	11.1 [9.6, 12.8]	6.3 [5.2, 7.7]
79	93.6 [92.0, 94.9]	25.1 [4.2, 72.1]	97.4 [85.0, 99.6]	5.3 [2.4, 11.0]	1.6 [1.2, 2.2]	88.4 [86.7, 89.8]	99.6 [96.8, 100.0]	2.6 [0.4, 15.0]	11.4 [9.9, 13.1]	6.5 [5.4, 7.9]
80	93.4 [91.7, 94.7]	23.1 [3.6, 70.3]	97.6 [85.0, 99.7]	5.4 [2.6, 10.8]	1.6 [1.2, 2.2]	88.4 [86.7, 89.9]	99.7 [96.0, 100.0]	2.4 [0.3, 15.0]	10.7 [9.3, 12.4]	6.8 [5.6, 8.1]
81	93.2 [91.4, 94.6]	21.5 [3.3, 69.0]	97.7 [84.6, 99.7]	5.3 [2.5, 10.9]	1.6 [1.2, 2.2]	88.9 [87.3, 90.4]	99.7 [95.6, 100.0]	2.3 [0.3, 15.4]	11.3 [9.8, 13.0]	7.1 [6.0, 8.5]
82	92.9 [90.9, 94.5]	19.3 [2.7, 67.3]	98.0 [84.8, 99.8]	5.5 [2.7, 10.6]	1.7 [1.3, 2.3]	90.6 [89.0, 91.9]	99.8 [96.1, 100.0]	2.0 [0.2, 15.2]	10.3 [8.9, 11.9]	5.8 [4.8, 7.1]
83	92.9 [90.7, 94.5]	14.9 [1.5, 67.0]	98.1 [82.5, 99.8]	5.5 [2.7, 10.6]	1.7 [1.3, 2.3]	91.1 [89.6, 92.4]	99.7 [95.7, 100.0]	1.9 [0.2, 17.5]	10.5 [9.0, 12.1]	5.9 [4.8, 7.2]
84	92.7 [90.3, 94.5]	14.3 [1.0, 72.8]	98.2 [77.9, 99.9]	5.5 [2.8, 10.6]	1.7 [1.3, 2.3]	90.8 [89.3, 92.1]	99.6 [95.2, 100.0]	1.8 [0.1, 22.1]	10.1 [8.7, 11.7]	6.0 [5.0, 7.3]
85	92.5 [89.9, 94.5]	15.5 [0.9, 78.7]	98.2 [72.8, 99.9]	5.5 [2.8, 10.6]	1.7 [1.3, 2.3]	90.4 [88.9, 91.8]	99.0 [97.7, 99.5]	1.8 [0.1, 27.2]	10.5 [9.1, 12.1]	6.3 [5.2, 7.6]
86	92.4 [89.5, 94.5]	14.4 [0.6, 82.1]	98.2 [67.4, 99.9]	5.5 [2.8, 10.5]	1.7 [1.3, 2.3]	91.2 [89.7, 92.5]	99.1 [98.5, 99.5]	1.8 [0.1, 32.6]	10.4 [9.0, 12.1]	6.7 [5.6, 8.1]
87	92.1 [88.9, 94.5]	11.9 [0.3, 87.0]	98.6 [56.3, 100.0]	5.5 [2.8, 10.6]	1.7 [1.3, 2.3]	90.5 [88.9, 91.8]	99.1 [98.5, 99.5]	1.4 [0.0, 43.7]	11.3 [9.8, 13.0]	7.3 [6.1, 8.7]
88	91.9 [88.1, 94.5]	9.0 [0.2, 85.9]	98.9 [56.1, 100.0]	5.5 [2.7, 10.6]	1.7 [1.3, 2.3]	93.5 [92.1, 94.6]	99.5 [99.0, 99.7]	1.1 [0.0, 43.9]	13.3 [11.7, 15.1]	8.6 [7.3, 10.1]
89	91.7 [87.6, 94.5]	5.5 [0.0, 87.5]	99.3 [48.9, 100.0]	5.5 [2.8, 10.6]	1.7 [1.3, 2.3]	93.8 [92.5, 94.9]	99.5 [99.1, 99.8]	0.7 [0.0, 51.1]	13.7 [12.1, 15.5]	8.4 [7.1, 9.9]
90	91.4 [86.7, 94.6]	4.6 [0.0, 85.1]	99.3 [51.2, 100.0]	5.6 [2.9, 10.5]	1.7 [1.3, 2.3]	96.2 [95.1, 97.0]	99.8 [99.4, 99.9]	0.7 [0.0, 48.8]	14.3 [12.6, 16.1]	10.4 [9.0, 12.0]

## Sheet: Atellica VTLi
	< threshold					≧ treshold
MI probability	NPV	Sensitivity	Proportion	30d death or MI	30d death	PPV	Specificity	Proportion	30d death or MI	30d death
0.5	100.0 [NaN, NaN]	100.0 [NaN, NaN]	41.0 [37.8, 44.1]	3.2 [2.1, 4.4]	0.5 [0.1, 0.9]	15.3 [13.1, 17.6]	45.0 [41.8, 48.2]	59.0 [55.9, 62.2]	10.5 [8.6, 12.4]	2.2 [1.3, 3.1]
1	100.0 [NaN, NaN]	100.0 [NaN, NaN]	51.5 [48.3, 54.7]	2.3 [1.4, 3.2]	0.6 [0.1, 1.1]	18.7 [16.2, 21.1]	56.6 [53.4, 59.8]	48.5 [45.3, 51.7]	13.5 [11.3, 15.7]	2.4 [1.5, 3.4]
2	99.7 [99.3, 100.0]	97.9 [96.7, 99.0]	59.7 [56.5, 62.8]	4.1 [2.9, 5.4]	0.6 [0.1, 1.1]	22.0 [19.3, 24.6]	65.4 [62.3, 68.4]	40.3 [37.2, 43.5]	12.7 [10.6, 14.8]	2.9 [1.8, 4.0]
3	99.5 [99.0, 99.9]	96.2 [94.6, 97.8]	64.0 [60.9, 67.0]	3.8 [2.6, 5.0]	0.6 [0.1, 1.1]	24.2 [21.5, 26.9]	70.0 [67.1, 72.9]	36.0 [33.0, 39.1]	14.2 [11.9, 16.4]	3.2 [2.1, 4.3]
4	99.2 [98.7, 99.8]	94.3 [92.9, 95.8]	67.8 [64.8, 70.8]	3.7 [2.5, 4.8]	0.5 [0.1, 1.0]	26.5 [23.7, 29.3]	74.0 [71.1, 76.8]	32.2 [29.2, 35.2]	15.0 [12.7, 17.3]	3.6 [2.4, 4.8]
5	99.1 [98.4, 99.7]	92.8 [90.3, 95.4]	69.8 [66.9, 72.8]	5.4 [3.7, 7.1]	0.7 [0.2, 1.2]	27.8 [25.0, 30.7]	76.0 [73.3, 78.8]	30.2 [27.2, 33.1]	12.5 [9.9, 15.2]	3.4 [2.2, 4.6]
6	98.5 [97.7, 99.3]	87.8 [85.2, 90.4]	71.6 [68.7, 74.5]	7.7 [5.5, 9.9]	1.1 [0.4, 1.7]	28.0 [25.1, 30.9]	77.5 [74.9, 80.2]	28.4 [25.5, 31.3]	8.5 [5.0, 12.0]	2.6 [1.5, 3.8]
7	98.2 [97.3, 99.0]	85.3 [83.0, 87.7]	72.8 [70.0, 75.6]	8.2 [6.5, 10.0]	1.2 [0.5, 1.9]	28.4 [25.5, 31.3]	78.6 [76.0, 81.2]	27.2 [24.4, 30.0]	7.3 [5.7, 9.0]	2.2 [1.2, 3.2]
8	98.2 [97.4, 99.0]	85.2 [83.0, 87.5]	74.1 [71.3, 76.9]	8.2 [6.5, 10.0]	1.2 [0.5, 1.9]	29.8 [26.9, 32.8]	80.0 [77.5, 82.6]	25.9 [23.1, 28.7]	7.3 [5.7, 9.0]	2.3 [1.3, 3.3]
9	97.8 [96.9, 98.8]	81.8 [79.4, 84.3]	76.4 [73.7, 79.1]	7.8 [6.1, 9.5]	1.2 [0.5, 1.9]	31.4 [28.4, 34.3]	82.2 [79.7, 84.6]	23.6 [20.9, 26.3]	8.3 [6.5, 10.0]	2.5 [1.4, 3.5]
10	97.8 [96.9, 98.7]	81.6 [79.0, 84.2]	76.5 [73.8, 79.2]	7.8 [6.1, 9.5]	1.2 [0.5, 1.9]	31.5 [28.5, 34.5]	82.3 [79.9, 84.8]	23.5 [20.8, 26.2]	8.4 [6.6, 10.2]	2.5 [1.4, 3.6]
11	97.8 [96.8, 98.7]	80.7 [78.2, 83.2]	77.9 [75.3, 80.6]	7.7 [6.0, 9.4]	1.2 [0.5, 1.9]	33.1 [30.1, 36.1]	83.8 [81.4, 86.1]	22.1 [19.4, 24.7]	8.7 [6.9, 10.6]	2.7 [1.6, 3.8]
12	97.6 [96.6, 98.6]	79.2 [76.4, 82.0]	78.6 [76.0, 81.2]	7.6 [5.9, 9.3]	1.2 [0.5, 1.8]	33.6 [30.5, 36.6]	84.4 [82.1, 86.7]	21.4 [18.8, 24.0]	9.0 [7.2, 10.9]	2.7 [1.6, 3.8]
13	97.5 [96.5, 98.5]	78.1 [75.4, 80.9]	79.4 [76.9, 82.0]	7.7 [5.8, 9.6]	1.2 [0.5, 1.8]	34.4 [31.4, 37.5]	85.2 [82.9, 87.5]	20.6 [18.0, 23.1]	8.8 [5.2, 12.3]	2.8 [1.7, 4.0]
14	97.4 [96.4, 98.4]	77.3 [74.6, 79.9]	80.2 [77.6, 82.7]	8.8 [7.0, 10.6]	1.1 [0.5, 1.8]	35.3 [32.2, 38.4]	85.9 [83.7, 88.1]	19.8 [17.3, 22.4]	5.0 [3.6, 6.4]	2.9 [1.8, 4.1]
15	97.3 [96.3, 98.4]	76.3 [73.5, 79.1]	80.9 [78.4, 83.4]	8.6 [6.8, 10.4]	1.1 [0.5, 1.8]	36.2 [33.1, 39.4]	86.6 [84.4, 88.8]	19.1 [16.6, 21.6]	5.5 [4.0, 7.0]	3.0 [1.9, 4.2]
16	97.4 [96.3, 98.4]	76.1 [73.5, 78.8]	81.7 [79.2, 84.2]	8.4 [6.6, 10.1]	1.2 [0.5, 1.8]	37.6 [34.5, 40.8]	87.4 [85.3, 89.6]	18.3 [15.8, 20.8]	6.1 [4.5, 7.7]	3.0 [1.7, 4.3]
17	97.4 [96.4, 98.4]	76.1 [73.5, 78.8]	82.2 [79.8, 84.7]	8.7 [6.6, 10.8]	1.2 [0.5, 2.0]	38.8 [35.6, 42.0]	88.0 [86.0, 90.1]	17.8 [15.3, 20.2]	4.3 [0.0, 10.3]	2.6 [1.5, 3.8]
18	97.3 [96.3, 98.3]	75.3 [72.3, 78.4]	82.9 [80.6, 85.3]	9.5 [7.6, 11.3]	1.2 [0.5, 1.9]	40.0 [36.7, 43.3]	88.8 [86.7, 90.8]	17.1 [14.7, 19.4]	0.0 [NaN, NaN]	2.7 [1.6, 3.9]
19	97.2 [96.1, 98.2]	73.9 [71.1, 76.6]	83.6 [81.2, 86.0]	9.5 [7.6, 11.3]	1.2 [0.5, 1.9]	40.8 [37.5, 44.0]	89.3 [87.3, 91.3]	16.4 [14.0, 18.8]	0.0 [NaN, NaN]	2.8 [1.7, 4.0]
20	97.2 [96.1, 98.2]	73.8 [70.9, 76.6]	84.0 [81.7, 86.4]	9.3 [7.5, 11.2]	1.2 [0.5, 1.9]	41.9 [38.6, 45.1]	89.8 [87.9, 91.7]	16.0 [13.6, 18.3]	0.0 [NaN, NaN]	2.9 [1.7, 4.1]
21	97.0 [95.9, 98.1]	72.0 [69.0, 75.0]	84.6 [82.3, 86.9]	9.2 [7.4, 11.0]	1.2 [0.5, 1.9]	42.3 [39.0, 45.5]	90.2 [88.3, 92.1]	15.4 [13.1, 17.7]	0.0 [NaN, NaN]	3.0 [1.8, 4.2]
22	97.0 [95.9, 98.1]	71.6 [68.8, 74.4]	85.2 [82.9, 87.4]	9.2 [7.4, 11.0]	1.2 [0.5, 1.9]	43.7 [40.4, 47.0]	90.8 [89.0, 92.7]	14.8 [12.6, 17.1]	0.0 [NaN, NaN]	3.2 [1.9, 4.4]
23	97.0 [95.9, 98.1]	71.6 [68.8, 74.4]	85.5 [83.3, 87.7]	9.2 [7.4, 11.0]	1.2 [0.5, 1.9]	44.7 [41.4, 48.0]	91.2 [89.4, 93.0]	14.5 [12.3, 16.7]	0.0 [NaN, NaN]	3.2 [2.0, 4.5]
24	96.9 [95.8, 98.0]	70.9 [67.8, 73.9]	85.7 [83.5, 87.9]	9.2 [7.4, 11.0]	1.2 [0.5, 1.9]	44.9 [41.6, 48.3]	91.3 [89.5, 93.2]	14.3 [12.1, 16.5]	0.0 [NaN, NaN]	3.3 [2.0, 4.6]
25	96.8 [95.6, 97.9]	68.9 [65.8, 72.1]	86.5 [84.4, 88.7]	9.0 [7.2, 10.8]	1.2 [0.5, 1.9]	46.3 [42.9, 49.7]	92.0 [90.3, 93.8]	13.5 [11.3, 15.6]	0.0 [NaN, NaN]	3.4 [2.1, 4.7]
26	96.6 [95.4, 97.7]	67.0 [64.1, 70.0]	87.0 [84.9, 89.2]	9.0 [7.2, 10.8]	1.3 [0.6, 2.0]	46.8 [43.4, 50.2]	92.4 [90.7, 94.1]	13.0 [10.8, 15.1]	0.0 [NaN, NaN]	2.8 [1.5, 4.0]
27	96.6 [95.4, 97.7]	67.0 [64.0, 70.0]	87.1 [85.0, 89.2]	9.0 [7.2, 10.8]	1.3 [0.6, 2.0]	47.1 [43.7, 50.4]	92.5 [90.8, 94.2]	12.9 [10.8, 15.0]	0.0 [NaN, NaN]	2.8 [1.5, 4.0]
28	96.4 [95.3, 97.6]	65.6 [62.4, 68.8]	87.5 [85.4, 89.6]	9.0 [7.2, 10.8]	1.3 [0.6, 2.0]	47.6 [44.1, 51.1]	92.8 [91.1, 94.5]	12.5 [10.4, 14.6]	0.0 [NaN, NaN]	2.9 [1.6, 4.1]
29	96.4 [95.2, 97.5]	64.7 [61.6, 67.8]	87.9 [85.8, 89.9]	9.0 [7.2, 10.8]	1.3 [0.6, 2.0]	48.2 [44.9, 51.6]	93.1 [91.5, 94.7]	12.1 [10.1, 14.2]	0.0 [NaN, NaN]	3.0 [1.7, 4.2]
30	96.3 [95.1, 97.5]	63.6 [60.5, 66.7]	88.2 [86.1, 90.2]	9.0 [7.2, 10.8]	1.3 [0.6, 2.0]	48.6 [45.2, 52.1]	93.3 [91.7, 94.9]	11.8 [9.8, 13.9]	0.0 [NaN, NaN]	3.0 [1.7, 4.3]
31	96.2 [95.0, 97.4]	62.5 [59.5, 65.6]	88.3 [86.3, 90.4]	9.0 [7.2, 10.8]	1.3 [0.6, 2.0]	48.5 [45.0, 51.9]	93.4 [91.8, 95.0]	11.7 [9.6, 13.7]	0.0 [NaN, NaN]	3.1 [1.8, 4.4]
32	96.2 [94.9, 97.4]	62.4 [59.3, 65.5]	88.6 [86.6, 90.7]	9.0 [7.2, 10.8]	1.3 [0.6, 2.0]	49.7 [46.4, 53.0]	93.7 [92.2, 95.3]	11.4 [9.3, 13.4]	0.0 [NaN, NaN]	3.2 [1.8, 4.5]
33	96.0 [94.8, 97.3]	60.8 [57.1, 64.6]	89.4 [87.4, 91.3]	9.0 [7.2, 10.8]	1.3 [0.6, 2.0]	51.8 [48.3, 55.2]	94.4 [92.9, 95.8]	10.6 [8.7, 12.6]	0.0 [NaN, NaN]	3.4 [2.0, 4.8]
34	95.9 [94.6, 97.1]	59.1 [56.0, 62.3]	89.8 [87.9, 91.7]	8.9 [7.1, 10.7]	1.3 [0.6, 2.0]	52.4 [49.0, 55.9]	94.7 [93.2, 96.1]	10.2 [8.3, 12.1]	0.0 [NaN, NaN]	3.5 [2.1, 5.0]
35	95.9 [94.6, 97.1]	59.1 [56.0, 62.2]	90.1 [88.2, 92.0]	8.9 [7.1, 10.6]	1.3 [0.6, 2.0]	54.0 [50.7, 57.4]	95.0 [93.6, 96.4]	9.9 [8.0, 11.8]	0.0 [NaN, NaN]	3.6 [2.2, 5.1]
36	95.8 [94.6, 97.1]	58.3 [54.7, 61.9]	90.4 [88.5, 92.2]	8.8 [7.1, 10.6]	1.3 [0.6, 2.0]	54.8 [51.0, 58.7]	95.2 [93.8, 96.6]	9.6 [7.8, 11.5]	0.0 [NaN, NaN]	3.7 [2.2, 5.2]
37	95.7 [94.4, 97.0]	56.5 [52.6, 60.4]	90.6 [88.8, 92.5]	8.8 [7.0, 10.6]	1.3 [0.6, 2.0]	54.6 [51.1, 58.2]	95.3 [94.0, 96.7]	9.4 [7.5, 11.2]	0.0 [NaN, NaN]	3.8 [2.3, 5.4]
38	95.5 [94.1, 96.8]	54.4 [50.6, 58.3]	91.1 [89.3, 92.9]	8.8 [7.0, 10.5]	1.3 [0.5, 2.0]	55.1 [51.5, 58.7]	95.6 [94.3, 96.9]	8.9 [7.1, 10.7]	0.0 [NaN, NaN]	4.0 [2.5, 5.6]
39	95.4 [94.1, 96.7]	53.4 [50.1, 56.6]	91.4 [89.6, 93.2]	8.7 [6.9, 10.5]	1.2 [0.5, 2.0]	56.3 [52.9, 59.6]	95.9 [94.6, 97.1]	8.6 [6.8, 10.4]	0.0 [NaN, NaN]	4.2 [2.6, 5.8]
40	95.3 [94.0, 96.7]	52.7 [49.1, 56.3]	91.8 [90.1, 93.6]	8.6 [6.9, 10.4]	1.2 [0.5, 1.9]	58.4 [55.0, 61.8]	96.3 [95.0, 97.5]	8.2 [6.4, 9.9]	0.0 [NaN, NaN]	4.4 [2.7, 6.1]
41	95.2 [93.8, 96.6]	51.0 [46.9, 55.1]	92.4 [90.7, 94.1]	8.6 [6.8, 10.3]	1.2 [0.5, 1.9]	60.6 [56.7, 64.4]	96.7 [95.5, 97.8]	7.6 [5.9, 9.3]	0.0 [NaN, NaN]	4.7 [2.9, 6.5]
42	95.0 [93.6, 96.4]	49.2 [44.6, 53.9]	92.7 [91.0, 94.3]	8.5 [6.7, 10.2]	1.2 [0.5, 1.9]	61.0 [56.5, 65.5]	96.9 [95.7, 98.0]	7.3 [5.7, 9.0]	0.0 [NaN, NaN]	4.9 [3.1, 6.7]
43	94.8 [93.4, 96.2]	46.8 [42.4, 51.2]	93.0 [91.4, 94.7]	8.4 [6.7, 10.2]	1.2 [0.5, 1.9]	60.9 [56.9, 64.8]	97.0 [95.9, 98.1]	7.0 [5.3, 8.6]	0.0 [NaN, NaN]	5.1 [3.3, 7.0]
44	94.7 [93.3, 96.1]	45.7 [42.2, 49.1]	93.3 [91.7, 94.8]	8.4 [6.7, 10.2]	1.2 [0.5, 1.9]	61.3 [57.8, 64.9]	97.1 [96.1, 98.2]	6.7 [5.2, 8.3]	0.0 [NaN, NaN]	5.3 [3.5, 7.2]
45	94.7 [93.3, 96.1]	45.2 [41.7, 48.7]	93.4 [91.9, 95.0]	8.4 [6.7, 10.2]	1.2 [0.5, 1.9]	62.3 [58.9, 65.8]	97.3 [96.2, 98.3]	6.6 [5.0, 8.1]	0.0 [NaN, NaN]	5.5 [3.5, 7.4]
46	94.6 [93.1, 96.0]	43.9 [39.3, 48.5]	93.7 [92.1, 95.3]	8.4 [6.7, 10.2]	1.2 [0.5, 1.9]	63.2 [59.3, 67.2]	97.5 [96.4, 98.5]	6.3 [4.7, 7.9]	0.0 [NaN, NaN]	5.7 [3.7, 7.7]
47	94.4 [92.9, 95.9]	41.8 [36.4, 47.3]	94.1 [92.5, 95.6]	8.4 [6.7, 10.2]	1.2 [0.5, 2.0]	63.9 [59.5, 68.3]	97.7 [96.7, 98.6]	5.9 [4.4, 7.5]	0.0 [NaN, NaN]	5.5 [3.1, 7.9]
48	94.2 [92.7, 95.7]	39.4 [33.9, 44.9]	94.4 [92.9, 96.0]	8.4 [6.7, 10.2]	1.3 [0.6, 2.1]	64.1 [59.6, 68.6]	97.8 [96.9, 98.8]	5.6 [4.0, 7.1]	0.0 [NaN, NaN]	4.3 [0.9, 7.7]
49	94.0 [92.5, 95.5]	37.4 [32.9, 41.8]	94.8 [93.3, 96.2]	8.4 [6.6, 10.1]	1.4 [0.7, 2.2]	64.8 [60.5, 69.1]	98.0 [97.1, 98.9]	5.2 [3.8, 6.7]	0.0 [NaN, NaN]	2.8 [0.4, 5.3]
50	93.9 [92.4, 95.4]	35.9 [32.1, 39.8]	95.0 [93.6, 96.4]	8.3 [6.6, 10.1]	1.4 [0.7, 2.2]	65.1 [61.1, 69.2]	98.1 [97.2, 99.0]	5.0 [3.6, 6.4]	0.0 [NaN, NaN]	2.7 [0.7, 4.7]
51	93.8 [92.3, 95.3]	35.0 [31.3, 38.8]	95.2 [93.8, 96.6]	8.3 [6.6, 10.0]	1.4 [0.7, 2.2]	66.2 [62.5, 69.8]	98.2 [97.4, 99.1]	4.8 [3.4, 6.2]	0.0 [NaN, NaN]	2.8 [0.7, 4.9]
52	93.7 [92.2, 95.3]	34.0 [29.6, 38.4]	95.4 [94.1, 96.8]	8.3 [6.5, 10.0]	1.4 [0.7, 2.2]	67.6 [64.0, 71.3]	98.4 [97.6, 99.2]	4.6 [3.2, 5.9]	0.0 [NaN, NaN]	2.7 [0.5, 4.9]
53	93.6 [92.0, 95.2]	32.4 [28.0, 36.9]	95.7 [94.4, 97.1]	8.2 [6.5, 9.9]	1.4 [0.7, 2.2]	68.6 [64.9, 72.4]	98.5 [97.7, 99.3]	4.3 [2.9, 5.6]	0.0 [NaN, NaN]	2.5 [0.0, 5.3]
54	93.5 [91.9, 95.1]	31.1 [27.3, 34.8]	96.0 [94.7, 97.2]	8.1 [6.4, 9.9]	1.5 [0.7, 2.2]	69.9 [66.2, 73.7]	98.7 [97.9, 99.4]	4.0 [2.8, 5.3]	0.0 [NaN, NaN]	1.9 [0.0, 5.0]
55	93.4 [91.9, 95.0]	30.2 [26.7, 33.7]	96.2 [94.9, 97.4]	8.1 [6.4, 9.8]	1.5 [0.7, 2.3]	71.5 [67.7, 75.4]	98.8 [98.1, 99.5]	3.8 [2.6, 5.1]	0.0 [NaN, NaN]	0.8 [0.0, 3.4]
56	93.4 [91.8, 94.9]	29.4 [26.0, 32.8]	96.3 [95.1, 97.5]	8.1 [6.4, 9.8]	1.5 [0.7, 2.3]	72.6 [68.3, 77.0]	98.9 [98.2, 99.6]	3.7 [2.5, 4.9]	0.0 [NaN, NaN]	0.5 [0.0, 2.7]
57	93.3 [91.7, 94.9]	28.6 [25.4, 31.8]	96.5 [95.3, 97.6]	8.0 [6.3, 9.8]	1.5 [0.7, 2.3]	73.7 [69.2, 78.2]	99.0 [98.3, 99.6]	3.5 [2.4, 4.7]	0.0 [NaN, NaN]	0.3 [0.0, 2.4]
58	93.3 [91.7, 94.8]	28.0 [24.9, 31.2]	96.6 [95.4, 97.7]	8.0 [6.3, 9.7]	1.5 [0.7, 2.3]	74.0 [69.4, 78.6]	99.0 [98.4, 99.7]	3.4 [2.3, 4.6]	0.0 [NaN, NaN]	0.3 [0.0, 2.3]
59	93.2 [91.6, 94.8]	27.5 [24.5, 30.4]	96.7 [95.5, 97.8]	8.0 [6.3, 9.7]	1.5 [0.7, 2.3]	74.5 [70.2, 78.9]	99.1 [98.4, 99.7]	3.3 [2.2, 4.5]	0.0 [NaN, NaN]	0.3 [0.0, 2.3]
60	93.2 [91.6, 94.8]	27.2 [24.2, 30.2]	96.7 [95.6, 97.9]	8.0 [6.3, 9.7]	1.5 [0.7, 2.3]	75.7 [71.6, 79.9]	99.1 [98.5, 99.7]	3.3 [2.1, 4.4]	0.0 [NaN, NaN]	0.3 [0.0, 2.4]
61	93.2 [91.6, 94.8]	26.8 [23.3, 30.2]	96.8 [95.7, 98.0]	8.0 [6.3, 9.7]	1.5 [0.7, 2.3]	76.6 [72.4, 80.7]	99.2 [98.6, 99.8]	3.2 [2.0, 4.3]	0.0 [NaN, NaN]	0.3 [0.0, 2.3]
62	93.1 [91.5, 94.7]	26.1 [21.9, 30.4]	96.9 [95.8, 98.1]	8.0 [6.3, 9.7]	1.5 [0.7, 2.3]	77.4 [72.9, 81.9]	99.2 [98.7, 99.8]	3.1 [1.9, 4.2]	0.0 [NaN, NaN]	0.3 [0.0, 2.5]
63	93.0 [91.4, 94.6]	25.0 [20.1, 29.8]	97.1 [96.0, 98.3]	8.0 [6.3, 9.7]	1.5 [0.7, 2.3]	78.6 [73.8, 83.4]	99.3 [98.8, 99.9]	2.9 [1.7, 4.0]	0.0 [NaN, NaN]	0.3 [0.0, 2.6]
64	92.9 [91.2, 94.5]	23.4 [18.0, 28.8]	97.3 [96.2, 98.5]	8.0 [6.3, 9.7]	1.5 [0.7, 2.3]	79.8 [74.6, 85.0]	99.4 [98.9, 99.9]	2.7 [1.5, 3.8]	0.0 [NaN, NaN]	0.3 [0.0, 2.7]
65	92.7 [91.1, 94.4]	21.8 [16.6, 27.0]	97.6 [96.5, 98.7]	8.0 [6.3, 9.7]	1.5 [0.7, 2.3]	81.6 [75.4, 87.9]	99.5 [99.0, 100.0]	2.4 [1.3, 3.5]	0.0 [NaN, NaN]	0.2 [0.0, 2.6]
66	92.6 [90.9, 94.3]	20.3 [15.2, 25.3]	97.8 [96.8, 98.8]	8.0 [6.3, 9.7]	1.5 [0.7, 2.3]	83.7 [77.6, 89.8]	99.6 [99.2, 100.0]	2.2 [1.2, 3.2]	0.0 [NaN, NaN]	0.3 [0.0, 3.0]
67	92.5 [90.7, 94.2]	18.5 [12.4, 24.6]	98.0 [97.0, 99.1]	8.0 [6.3, 9.7]	1.5 [0.7, 2.3]	85.2 [76.8, 93.7]	99.7 [99.3, 100.0]	2.0 [0.9, 3.0]	0.0 [NaN, NaN]	0.3 [0.0, 3.6]
68	92.3 [90.5, 94.1]	16.4 [9.4, 23.4]	98.3 [97.3, 99.3]	8.0 [6.3, 9.7]	1.5 [0.7, 2.3]	86.3 [76.3, 96.3]	99.8 [99.4, 100.0]	1.7 [0.7, 2.7]	0.0 [NaN, NaN]	0.2 [0.0, 2.4]
69	92.1 [90.3, 93.9]	13.6 [6.3, 21.0]	98.6 [97.6, 99.5]	8.0 [6.3, 9.7]	1.5 [0.7, 2.3]	85.4 [72.9, 97.9]	99.8 [99.5, 100.0]	1.4 [0.5, 2.4]	0.0 [NaN, NaN]	0.2 [0.0, 3.5]
70	91.8 [90.0, 93.6]	10.9 [4.4, 17.3]	98.8 [98.0, 99.7]	8.0 [6.3, 9.7]	1.5 [0.7, 2.3]	83.6 [69.8, 97.4]	99.8 [99.5, 100.0]	1.2 [0.3, 2.0]	0.0 [NaN, NaN]	0.2 [0.0, 3.7]
71	91.7 [89.9, 93.5]	9.0 [3.4, 14.5]	99.0 [98.3, 99.8]	8.0 [6.3, 9.7]	1.5 [0.7, 2.3]	81.6 [64.6, 98.6]	99.8 [99.5, 100.0]	1.0 [0.2, 1.7]	0.0 [NaN, NaN]	0.2 [0.0, 3.7]
72	91.5 [89.7, 93.3]	7.2 [1.8, 12.7]	99.2 [98.5, 99.9]	8.0 [6.3, 9.7]	1.5 [0.7, 2.3]	78.4 [55.8, 100.0]	99.8 [99.5, 100.0]	0.8 [0.1, 1.5]	0.0 [NaN, NaN]	0.3 [0.0, 4.6]
73	91.4 [89.6, 93.2]	5.5 [0.3, 10.8]	99.3 [98.7, 100.0]	8.0 [6.3, 9.7]	1.5 [0.7, 2.3]	73.4 [45.5, 100.0]	99.8 [99.6, 100.0]	0.7 [0.0, 1.3]	0.0 [NaN, NaN]	0.0 [NaN, NaN]
74	91.2 [89.4, 93.1]	3.8 [0.0, 8.5]	99.5 [98.9, 100.0]	8.0 [6.3, 9.7]	1.5 [0.7, 2.3]	66.0 [35.2, 96.7]	99.8 [99.6, 100.0]	0.5 [0.0, 1.1]	NaN [NaN, NaN]	0.0 [NaN, NaN]
75	91.1 [89.3, 92.9]	2.5 [0.0, 5.9]	99.6 [99.2, 100.0]	8.0 [6.3, 9.7]	1.5 [0.7, 2.2]	57.8 [26.8, 88.7]	99.8 [99.6, 100.0]	0.4 [0.0, 0.8]	NaN [NaN, NaN]	0.0 [NaN, NaN]
76	91.1 [89.3, 92.9]	1.6 [0.0, 4.1]	99.7 [99.3, 100.0]	8.0 [6.3, 9.7]	1.5 [0.7, 2.2]	47.9 [8.1, 87.7]	99.9 [99.6, 100.0]	0.3 [0.0, 0.7]	NaN [NaN, NaN]	0.0 [NaN, NaN]
77	91.0 [89.2, 92.8]	1.0 [0.0, 2.5]	99.8 [99.5, 100.0]	8.0 [6.3, 9.7]	1.5 [0.7, 2.2]	35.2 [0.0, 82.8]	99.9 [99.6, 100.0]	0.2 [0.0, 0.5]	NaN [NaN, NaN]	0.0 [NaN, NaN]
78	91.0 [89.2, 92.8]	0.6 [0.0, 2.0]	99.8 [99.5, 100.0]	8.0 [6.3, 9.7]	1.5 [0.7, 2.2]	23.0 [0.0, 72.6]	99.9 [99.6, 100.0]	0.2 [0.0, 0.5]	NaN [NaN, NaN]	0.0 [NaN, NaN]
79	91.0 [89.1, 92.8]	0.2 [0.0, 1.0]	99.9 [99.6, 100.0]	8.0 [6.3, 9.7]	1.5 [0.7, 2.2]	8.0 [0.0, 44.3]	99.9 [99.7, 100.0]	0.1 [0.0, 0.4]	NaN [NaN, NaN]	0.0 [NaN, NaN]
80	90.9 [89.1, 92.7]	0.0 [0.0, 0.5]	99.9 [99.7, 100.0]	8.0 [6.3, 9.7]	1.5 [0.7, 2.2]	2.0 [0.0, 21.4]	99.9 [99.7, 100.0]	0.1 [0.0, 0.3]	NaN [NaN, NaN]	0.0 [NaN, NaN]
81	90.9 [89.1, 92.7]	0.0 [NaN, NaN]	99.9 [99.7, 100.0]	8.0 [6.3, 9.7]	1.5 [0.7, 2.2]	0.0 [NaN, NaN]	99.9 [99.7, 100.0]	0.1 [0.0, 0.3]	NaN [NaN, NaN]	NaN [NaN, NaN]
82	90.9 [89.1, 92.7]	0.0 [NaN, NaN]	99.9 [99.7, 100.0]	8.0 [6.3, 9.7]	1.5 [0.7, 2.2]	0.0 [NaN, NaN]	99.9 [99.7, 100.0]	0.1 [0.0, 0.3]	NaN [NaN, NaN]	NaN [NaN, NaN]
83	90.9 [89.1, 92.7]	0.0 [NaN, NaN]	99.9 [99.7, 100.0]	8.0 [6.3, 9.7]	1.5 [0.7, 2.2]	0.0 [NaN, NaN]	99.9 [99.7, 100.0]	0.1 [0.0, 0.3]	NaN [NaN, NaN]	NaN [NaN, NaN]
84	90.9 [89.1, 92.7]	0.0 [NaN, NaN]	99.9 [99.7, 100.0]	8.0 [6.3, 9.7]	1.5 [0.7, 2.2]	0.0 [NaN, NaN]	99.9 [99.7, 100.0]	0.1 [0.0, 0.3]	NaN [NaN, NaN]	NaN [NaN, NaN]
85	90.9 [89.1, 92.7]	0.0 [NaN, NaN]	100.0 [99.8, 100.0]	8.0 [6.3, 9.7]	1.5 [0.7, 2.2]	0.0 [NaN, NaN]	100.0 [99.8, 100.0]	0.0 [0.0, 0.2]	NaN [NaN, NaN]	NaN [NaN, NaN]
86	90.9 [89.1, 92.7]	0.0 [NaN, NaN]	100.0 [99.9, 100.0]	8.0 [6.3, 9.7]	1.5 [0.7, 2.2]	0.0 [NaN, NaN]	100.0 [99.9, 100.0]	0.0 [0.0, 0.1]	NaN [NaN, NaN]	NaN [NaN, NaN]
87	90.9 [89.1, 92.8]	0.0 [NaN, NaN]	100.0 [NaN, NaN]	8.0 [6.3, 9.7]	1.5 [0.7, 2.2]	0.0 [NaN, NaN]	100.0 [NaN, NaN]	0.0 [NaN, NaN]	NaN [NaN, NaN]	NaN [NaN, NaN]
88	90.9 [89.1, 92.8]	0.0 [NaN, NaN]	100.0 [NaN, NaN]	8.0 [6.3, 9.7]	1.5 [0.7, 2.2]	NaN [NaN, NaN]	100.0 [NaN, NaN]	0.0 [NaN, NaN]	NaN [NaN, NaN]	NaN [NaN, NaN]
89	90.9 [89.1, 92.8]	0.0 [NaN, NaN]	100.0 [NaN, NaN]	8.0 [6.3, 9.7]	1.5 [0.7, 2.2]	NaN [NaN, NaN]	100.0 [NaN, NaN]	0.0 [NaN, NaN]	NaN [NaN, NaN]	NaN [NaN, NaN]
90	90.9 [89.1, 92.8]	0.0 [NaN, NaN]	100.0 [NaN, NaN]	8.0 [6.3, 9.7]	1.5 [0.7, 2.2]	NaN [NaN, NaN]	100.0 [NaN, NaN]	0.0 [NaN, NaN]	NaN [NaN, NaN]	NaN [NaN, NaN]

## Sheet: Elecsys
	< threshold					≧ treshold
MI probability	NPV	Sensitivity	Proportion	30d death or MI	30d death	PPV	Specificity	Proportion	30d death or MI	30d death
0.5	99.7 [99.3, 99.9]	99.0 [98.1, 99.5]	46.9 [32.3, 62.2]	1.5 [0.6, 3.2]	0.6 [0.2, 1.6]	24.6 [16.7, 34.7]	54.6 [37.0, 71.1]	53.1 [37.8, 67.7]	9.3 [5.6, 15.1]	3.6 [2.1, 6.2]
1	99.7 [99.3, 99.9]	98.7 [97.3, 99.4]	58.3 [46.3, 69.4]	1.5 [0.7, 3.6]	0.7 [0.3, 1.9]	30.4 [21.5, 41.1]	67.3 [53.9, 78.4]	41.7 [30.6, 53.7]	11.0 [6.3, 18.5]	4.3 [2.6, 6.9]
2	99.5 [99.3, 99.7]	97.6 [95.1, 98.9]	65.6 [55.3, 74.6]	1.7 [0.7, 4.0]	0.9 [0.4, 2.2]	35.9 [26.3, 46.8]	75.2 [64.3, 83.6]	34.4 [25.4, 44.7]	12.7 [7.5, 20.9]	4.7 [2.9, 7.5]
3	99.5 [99.2, 99.6]	97.3 [94.7, 98.6]	68.9 [59.3, 77.2]	1.8 [0.8, 4.1]	0.9 [0.3, 2.5]	39.5 [29.5, 50.5]	78.9 [69.1, 86.1]	31.1 [22.8, 40.7]	13.6 [7.9, 22.5]	5.0 [3.1, 7.9]
4	99.4 [99.1, 99.6]	96.9 [94.1, 98.4]	71.0 [62.0, 78.5]	1.9 [0.8, 4.3]	1.1 [0.4, 2.7]	41.9 [32.1, 52.3]	81.0 [72.4, 87.4]	29.0 [21.5, 38.0]	14.2 [8.2, 23.5]	5.2 [3.2, 8.2]
5	99.3 [99.0, 99.5]	96.6 [93.8, 98.1]	72.8 [64.4, 79.8]	2.1 [0.9, 4.6]	1.2 [0.5, 2.9]	44.4 [34.3, 55.1]	83.0 [75.1, 88.7]	27.2 [20.2, 35.6]	14.7 [8.4, 24.3]	5.3 [3.3, 8.4]
6	99.3 [98.9, 99.5]	96.2 [93.3, 97.9]	74.2 [66.2, 80.8]	2.2 [0.9, 4.9]	1.4 [0.7, 3.0]	46.6 [36.4, 57.2]	84.5 [77.2, 89.8]	25.8 [19.2, 33.8]	15.0 [8.7, 24.7]	5.3 [3.2, 8.6]
7	99.2 [98.7, 99.4]	95.6 [92.9, 97.3]	75.5 [68.1, 81.7]	2.2 [1.0, 5.0]	1.4 [0.7, 2.8]	48.8 [38.2, 59.5]	85.9 [79.2, 90.7]	24.5 [18.3, 31.9]	15.6 [9.0, 25.6]	5.5 [3.3, 8.9]
8	99.1 [98.7, 99.4]	95.3 [92.4, 97.2]	76.7 [69.7, 82.5]	2.2 [1.0, 5.1]	1.1 [0.5, 2.5]	50.9 [40.8, 61.0]	87.1 [81.1, 91.4]	23.3 [17.5, 30.3]	16.1 [9.2, 26.6]	5.5 [3.3, 9.0]
9	99.0 [98.5, 99.4]	94.5 [91.5, 96.5]	77.6 [71.1, 83.0]	2.3 [1.0, 5.2]	1.2 [0.5, 2.6]	52.6 [42.6, 62.4]	88.0 [82.7, 91.9]	22.4 [17.0, 28.9]	16.4 [9.4, 27.2]	5.6 [3.3, 9.1]
10	98.9 [98.3, 99.3]	93.7 [90.5, 95.9]	78.3 [72.2, 83.4]	2.4 [1.1, 5.3]	1.3 [0.6, 2.8]	53.8 [44.3, 63.0]	88.7 [83.9, 92.2]	21.7 [16.6, 27.8]	16.6 [9.4, 27.6]	5.6 [3.4, 9.1]
11	98.9 [98.3, 99.3]	93.2 [90.0, 95.4]	79.0 [73.2, 83.9]	2.4 [1.1, 5.3]	1.3 [0.6, 2.8]	55.3 [46.2, 64.0]	89.4 [85.0, 92.6]	21.0 [16.1, 26.8]	17.0 [9.6, 28.4]	5.7 [3.5, 9.3]
12	98.8 [98.2, 99.2]	92.8 [89.3, 95.1]	79.6 [74.1, 84.2]	2.5 [1.1, 5.3]	1.3 [0.6, 2.9]	56.6 [47.4, 65.4]	90.0 [85.9, 93.0]	20.4 [15.8, 25.9]	17.2 [9.7, 28.6]	5.8 [3.6, 9.3]
13	98.7 [98.0, 99.2]	92.2 [88.1, 94.9]	80.1 [74.9, 84.5]	2.5 [1.1, 5.4]	1.3 [0.6, 3.0]	57.5 [48.4, 66.0]	90.4 [86.6, 93.2]	19.9 [15.5, 25.1]	17.4 [9.9, 28.9]	5.9 [3.6, 9.4]
14	98.6 [97.9, 99.1]	91.5 [87.5, 94.4]	80.6 [75.5, 84.8]	2.5 [1.2, 5.5]	1.3 [0.6, 3.0]	58.3 [49.5, 66.6]	90.8 [87.3, 93.4]	19.4 [15.2, 24.5]	17.5 [9.9, 29.2]	5.9 [3.6, 9.3]
15	98.5 [97.8, 99.0]	91.0 [86.4, 94.2]	81.0 [76.1, 85.2]	2.6 [1.2, 5.6]	1.4 [0.6, 3.0]	59.3 [50.4, 67.6]	91.3 [87.9, 93.8]	19.0 [14.8, 23.9]	17.7 [9.8, 29.8]	5.8 [3.6, 9.3]
16	98.4 [97.6, 98.9]	89.8 [84.8, 93.4]	81.6 [76.8, 85.6]	2.7 [1.2, 5.8]	1.4 [0.7, 3.1]	60.4 [51.4, 68.7]	91.7 [88.5, 94.1]	18.4 [14.4, 23.2]	17.7 [9.8, 29.9]	5.7 [3.5, 9.2]
17	98.3 [97.5, 98.9]	89.2 [84.5, 92.7]	82.0 [77.2, 85.9]	2.7 [1.2, 5.9]	1.4 [0.7, 3.1]	61.1 [52.8, 68.9]	92.0 [89.0, 94.3]	18.0 [14.1, 22.8]	17.7 [9.6, 30.4]	5.6 [3.4, 9.2]
18	98.3 [97.5, 98.8]	88.9 [83.2, 92.8]	82.2 [77.6, 86.1]	2.7 [1.2, 6.0]	1.4 [0.7, 3.1]	61.8 [53.6, 69.4]	92.3 [89.4, 94.4]	17.8 [13.9, 22.4]	17.9 [9.6, 30.9]	5.6 [3.4, 9.3]
19	98.2 [97.3, 98.8]	88.3 [82.4, 92.4]	82.5 [78.0, 86.3]	2.7 [1.2, 6.0]	1.4 [0.7, 3.2]	62.2 [54.2, 69.7]	92.5 [89.8, 94.5]	17.5 [13.7, 22.0]	18.0 [9.6, 31.1]	5.7 [3.4, 9.4]
20	98.1 [97.2, 98.7]	87.5 [81.8, 91.6]	82.8 [78.3, 86.5]	2.7 [1.2, 6.1]	1.5 [0.7, 3.2]	62.7 [54.8, 70.0]	92.7 [90.1, 94.6]	17.2 [13.5, 21.7]	18.1 [9.6, 31.5]	5.7 [3.4, 9.4]
21	98.0 [97.1, 98.6]	86.9 [81.0, 91.1]	83.1 [78.7, 86.7]	2.8 [1.2, 6.2]	1.5 [0.7, 3.2]	63.4 [55.7, 70.5]	92.9 [90.5, 94.8]	16.9 [13.3, 21.3]	18.2 [9.6, 31.9]	5.8 [3.4, 9.5]
22	97.9 [97.0, 98.6]	86.2 [80.0, 90.7]	83.4 [79.1, 86.9]	2.8 [1.2, 6.2]	1.5 [0.7, 3.3]	63.9 [56.1, 71.0]	93.2 [90.9, 94.9]	16.6 [13.1, 20.9]	18.3 [9.6, 32.1]	5.8 [3.5, 9.5]
23	97.9 [96.8, 98.5]	85.7 [79.1, 90.5]	83.6 [79.4, 87.1]	2.8 [1.3, 6.2]	1.5 [0.7, 3.3]	64.2 [56.6, 71.3]	93.3 [91.1, 95.0]	16.4 [12.9, 20.6]	18.3 [9.7, 31.8]	5.8 [3.5, 9.4]
24	97.8 [96.8, 98.5]	85.4 [78.4, 90.4]	83.7 [79.6, 87.2]	2.9 [1.3, 6.3]	1.5 [0.7, 3.4]	64.6 [57.0, 71.5]	93.4 [91.4, 95.0]	16.3 [12.8, 20.4]	18.2 [9.7, 31.5]	5.8 [3.6, 9.3]
25	97.7 [96.7, 98.4]	84.7 [77.6, 89.9]	84.0 [79.8, 87.4]	2.9 [1.3, 6.3]	1.6 [0.7, 3.4]	65.1 [57.7, 71.8]	93.6 [91.6, 95.2]	16.0 [12.6, 20.2]	18.2 [9.7, 31.5]	5.8 [3.7, 9.1]
26	97.7 [96.6, 98.4]	84.3 [77.0, 89.6]	84.2 [80.1, 87.6]	2.9 [1.3, 6.4]	1.6 [0.7, 3.5]	65.8 [58.4, 72.5]	93.8 [91.8, 95.4]	15.8 [12.4, 19.9]	18.3 [9.8, 31.7]	5.8 [3.7, 9.0]
27	97.6 [96.5, 98.3]	83.6 [76.3, 88.9]	84.5 [80.4, 87.9]	3.0 [1.4, 6.5]	1.6 [0.7, 3.5]	66.3 [59.1, 72.8]	94.0 [92.0, 95.5]	15.5 [12.1, 19.6]	18.3 [9.7, 32.0]	5.6 [3.4, 9.0]
28	97.5 [96.4, 98.3]	82.9 [74.8, 88.8]	84.8 [80.6, 88.2]	3.0 [1.4, 6.5]	1.6 [0.7, 3.5]	66.8 [59.8, 73.2]	94.2 [92.3, 95.7]	15.2 [11.8, 19.4]	18.4 [9.7, 32.2]	5.5 [3.3, 9.1]
29	97.4 [96.3, 98.2]	82.3 [73.8, 88.4]	85.1 [80.9, 88.5]	3.1 [1.4, 6.7]	1.6 [0.8, 3.5]	67.5 [60.6, 73.7]	94.4 [92.5, 95.8]	14.9 [11.5, 19.1]	18.5 [9.8, 32.3]	5.6 [3.4, 9.2]
30	97.4 [96.2, 98.2]	81.9 [73.2, 88.2]	85.3 [81.0, 88.7]	3.1 [1.4, 6.7]	1.6 [0.8, 3.6]	68.0 [61.3, 74.0]	94.5 [92.7, 95.9]	14.7 [11.3, 19.0]	18.5 [9.7, 32.4]	5.6 [3.4, 9.2]
31	97.3 [96.1, 98.1]	81.3 [72.9, 87.6]	85.4 [81.3, 88.8]	3.1 [1.4, 6.7]	1.7 [0.8, 3.6]	68.4 [61.8, 74.4]	94.7 [92.9, 96.0]	14.6 [11.2, 18.7]	18.5 [9.7, 32.6]	5.7 [3.4, 9.3]
32	97.2 [96.0, 98.1]	80.9 [72.2, 87.3]	85.6 [81.4, 89.0]	3.1 [1.4, 6.8]	1.7 [0.8, 3.6]	68.9 [62.4, 74.7]	94.8 [93.0, 96.1]	14.4 [11.0, 18.6]	18.6 [9.6, 33.0]	5.7 [3.4, 9.2]
33	97.2 [95.9, 98.1]	80.5 [71.7, 87.1]	85.8 [81.6, 89.2]	3.1 [1.4, 6.8]	1.7 [0.8, 3.6]	69.4 [63.1, 75.1]	94.9 [93.2, 96.2]	14.2 [10.8, 18.4]	18.8 [9.7, 33.5]	5.7 [3.5, 9.2]
34	97.1 [95.8, 98.0]	80.1 [71.3, 86.7]	86.0 [81.8, 89.3]	3.1 [1.4, 6.8]	1.7 [0.8, 3.7]	69.9 [63.7, 75.5]	95.1 [93.4, 96.4]	14.0 [10.7, 18.2]	18.9 [9.7, 33.6]	5.8 [3.6, 9.2]
35	97.0 [95.7, 98.0]	79.3 [70.6, 86.0]	86.2 [82.1, 89.5]	3.2 [1.5, 6.9]	1.7 [0.8, 3.7]	70.5 [64.3, 76.1]	95.3 [93.6, 96.5]	13.8 [10.5, 17.9]	18.9 [9.7, 33.6]	5.9 [3.8, 9.1]
36	97.0 [95.7, 97.9]	79.1 [70.1, 85.9]	86.4 [82.3, 89.7]	3.3 [1.5, 7.0]	1.8 [0.8, 3.8]	71.3 [65.0, 76.9]	95.4 [93.8, 96.7]	13.6 [10.3, 17.7]	18.6 [9.4, 33.4]	6.0 [3.9, 9.1]
37	96.9 [95.6, 97.9]	78.5 [69.7, 85.3]	86.6 [82.5, 89.8]	3.3 [1.5, 7.1]	1.8 [0.8, 3.8]	71.7 [65.5, 77.3]	95.5 [93.9, 96.7]	13.4 [10.2, 17.5]	18.2 [9.1, 33.2]	5.9 [3.8, 9.0]
38	96.9 [95.5, 97.9]	78.2 [69.2, 85.1]	86.7 [82.7, 89.9]	3.3 [1.5, 7.2]	1.8 [0.8, 3.8]	72.1 [65.7, 77.7]	95.6 [94.0, 96.8]	13.3 [10.1, 17.3]	18.1 [8.9, 33.4]	5.6 [3.6, 8.7]
39	96.8 [95.4, 97.8]	77.8 [68.3, 85.1]	86.8 [82.8, 90.0]	3.3 [1.5, 7.2]	1.8 [0.8, 3.8]	72.4 [66.0, 77.9]	95.7 [94.2, 96.8]	13.2 [10.0, 17.2]	18.1 [8.7, 34.0]	5.3 [3.2, 8.6]
40	96.7 [95.3, 97.7]	77.1 [67.4, 84.6]	87.0 [83.0, 90.2]	3.4 [1.5, 7.2]	1.8 [0.8, 3.9]	72.7 [66.3, 78.3]	95.8 [94.3, 96.9]	13.0 [9.8, 17.0]	18.2 [8.7, 34.4]	5.2 [3.1, 8.6]
41	96.7 [95.3, 97.7]	76.7 [66.8, 84.3]	87.2 [83.2, 90.4]	3.4 [1.6, 7.1]	1.8 [0.8, 3.9]	73.3 [67.1, 78.7]	95.9 [94.4, 97.0]	12.8 [9.6, 16.8]	18.5 [8.7, 35.2]	5.3 [3.2, 8.7]
42	96.6 [95.2, 97.7]	76.3 [65.9, 84.2]	87.4 [83.3, 90.6]	3.4 [1.6, 7.2]	1.8 [0.9, 3.9]	73.8 [67.6, 79.2]	96.0 [94.6, 97.1]	12.6 [9.4, 16.7]	18.7 [8.7, 35.6]	5.3 [3.2, 8.7]
43	96.5 [95.1, 97.6]	75.5 [65.2, 83.5]	87.6 [83.5, 90.7]	3.4 [1.6, 7.2]	1.8 [0.9, 3.9]	74.4 [68.1, 79.7]	96.2 [94.7, 97.2]	12.4 [9.3, 16.5]	18.9 [8.9, 35.8]	5.4 [3.3, 8.8]
44	96.5 [95.0, 97.5]	74.9 [64.6, 83.1]	87.8 [83.8, 90.9]	3.4 [1.6, 7.2]	1.8 [0.9, 3.9]	74.9 [68.7, 80.3]	96.3 [94.9, 97.3]	12.2 [9.1, 16.2]	19.1 [8.9, 36.1]	5.4 [3.3, 8.8]
45	96.4 [94.9, 97.5]	74.5 [64.1, 82.7]	87.9 [83.9, 91.1]	3.4 [1.6, 7.2]	1.8 [0.9, 3.9]	75.5 [69.3, 80.8]	96.4 [95.1, 97.4]	12.1 [8.9, 16.1]	19.3 [9.0, 36.6]	5.5 [3.3, 8.9]
46	96.4 [94.8, 97.5]	74.0 [63.5, 82.3]	88.1 [84.1, 91.2]	3.5 [1.6, 7.3]	1.9 [0.9, 4.0]	75.9 [69.8, 81.2]	96.5 [95.2, 97.5]	11.9 [8.8, 15.9]	19.2 [9.0, 36.5]	5.4 [3.2, 8.9]
47	96.3 [94.7, 97.5]	73.6 [62.7, 82.2]	88.2 [84.2, 91.3]	3.5 [1.6, 7.3]	1.9 [0.9, 4.0]	76.3 [70.4, 81.3]	96.6 [95.3, 97.5]	11.8 [8.7, 15.8]	19.2 [8.9, 36.7]	5.4 [3.2, 9.0]
48	96.2 [94.6, 97.4]	72.9 [61.8, 81.8]	88.4 [84.4, 91.4]	3.5 [1.6, 7.4]	1.9 [0.9, 4.0]	76.5 [70.8, 81.4]	96.7 [95.4, 97.6]	11.6 [8.6, 15.6]	19.0 [8.7, 36.5]	5.4 [3.2, 9.0]
49	96.1 [94.5, 97.3]	71.9 [61.2, 80.7]	88.6 [84.6, 91.6]	3.6 [1.7, 7.4]	1.9 [0.9, 4.0]	76.8 [71.3, 81.5]	96.7 [95.5, 97.6]	11.4 [8.4, 15.4]	19.1 [8.8, 36.5]	5.5 [3.2, 9.0]
50	96.0 [94.4, 97.2]	71.4 [60.5, 80.2]	88.7 [84.8, 91.7]	3.6 [1.7, 7.5]	1.9 [0.9, 4.0]	77.2 [71.6, 81.9]	96.8 [95.6, 97.7]	11.3 [8.3, 15.2]	19.0 [8.7, 36.6]	5.5 [3.3, 9.1]
51	96.0 [94.3, 97.2]	70.8 [59.7, 79.9]	88.9 [84.9, 91.9]	3.6 [1.7, 7.5]	1.9 [0.9, 4.1]	77.6 [71.8, 82.5]	96.9 [95.8, 97.7]	11.1 [8.1, 15.1]	18.8 [8.6, 36.4]	5.5 [3.3, 9.1]
52	95.8 [94.2, 97.0]	70.0 [59.0, 79.1]	89.0 [85.1, 92.0]	3.6 [1.7, 7.5]	1.9 [0.9, 4.1]	77.9 [72.3, 82.7]	97.0 [95.9, 97.8]	11.0 [8.0, 14.9]	18.8 [8.7, 36.1]	5.6 [3.4, 9.2]
53	95.8 [94.1, 97.0]	69.3 [58.0, 78.7]	89.2 [85.3, 92.1]	3.7 [1.7, 7.6]	1.9 [0.9, 4.1]	78.3 [72.5, 83.2]	97.1 [96.0, 97.8]	10.8 [7.9, 14.7]	18.5 [8.6, 35.5]	5.6 [3.4, 9.3]
54	95.6 [94.0, 96.9]	68.4 [57.2, 77.8]	89.3 [85.5, 92.3]	3.7 [1.8, 7.7]	1.9 [0.9, 4.1]	78.4 [72.7, 83.1]	97.1 [96.1, 97.9]	10.7 [7.7, 14.5]	18.3 [8.4, 35.3]	5.7 [3.4, 9.4]
55	95.6 [93.9, 96.8]	67.7 [56.4, 77.3]	89.5 [85.6, 92.4]	3.8 [1.8, 7.7]	1.9 [0.9, 4.1]	78.6 [73.0, 83.4]	97.2 [96.2, 97.9]	10.5 [7.6, 14.4]	18.1 [8.1, 35.6]	5.7 [3.4, 9.4]
56	95.5 [93.8, 96.8]	67.1 [55.4, 77.0]	89.6 [85.7, 92.6]	3.8 [1.8, 7.8]	1.9 [0.9, 4.1]	78.9 [73.3, 83.5]	97.2 [96.3, 97.9]	10.4 [7.4, 14.3]	18.1 [8.0, 35.8]	5.8 [3.5, 9.5]
57	95.4 [93.7, 96.7]	66.4 [54.7, 76.4]	89.8 [85.9, 92.7]	3.8 [1.8, 7.8]	1.9 [0.9, 4.1]	79.2 [73.6, 83.8]	97.3 [96.4, 98.0]	10.2 [7.3, 14.1]	18.2 [8.0, 36.0]	5.8 [3.5, 9.5]
58	95.4 [93.6, 96.7]	65.9 [54.0, 76.2]	89.9 [85.9, 92.9]	3.8 [1.8, 7.8]	1.9 [0.9, 4.1]	79.4 [74.2, 83.9]	97.4 [96.5, 98.0]	10.1 [7.1, 14.1]	18.2 [7.9, 36.5]	5.8 [3.5, 9.5]
59	95.3 [93.5, 96.7]	65.6 [53.2, 76.1]	90.0 [86.0, 93.0]	3.9 [1.8, 7.9]	1.9 [0.9, 4.1]	79.8 [74.6, 84.1]	97.4 [96.6, 98.1]	10.0 [7.0, 14.0]	18.3 [7.8, 37.1]	5.8 [3.5, 9.6]
60	95.3 [93.4, 96.7]	65.2 [52.4, 76.1]	90.2 [86.1, 93.1]	3.9 [1.9, 7.9]	1.9 [0.9, 4.2]	80.2 [75.1, 84.6]	97.5 [96.7, 98.1]	9.8 [6.9, 13.9]	18.4 [7.8, 37.4]	5.8 [3.5, 9.7]
61	95.2 [93.3, 96.6]	64.5 [51.5, 75.6]	90.3 [86.3, 93.3]	3.9 [1.9, 7.9]	1.9 [0.9, 4.2]	80.7 [75.6, 84.9]	97.6 [96.8, 98.2]	9.7 [6.7, 13.7]	18.3 [7.7, 37.4]	5.8 [3.4, 9.6]
62	95.2 [93.2, 96.6]	63.9 [50.3, 75.6]	90.5 [86.4, 93.5]	3.9 [1.9, 7.9]	2.0 [0.9, 4.2]	81.2 [76.3, 85.3]	97.7 [97.0, 98.2]	9.5 [6.5, 13.6]	18.4 [7.9, 37.4]	5.9 [3.5, 9.7]
63	95.0 [93.0, 96.5]	62.9 [49.0, 74.9]	90.7 [86.5, 93.7]	4.0 [1.9, 8.0]	2.0 [0.9, 4.2]	81.6 [77.1, 85.5]	97.8 [97.1, 98.3]	9.3 [6.3, 13.5]	18.5 [8.0, 37.3]	5.9 [3.6, 9.8]
64	94.9 [92.9, 96.4]	62.0 [47.6, 74.6]	90.9 [86.7, 93.9]	4.0 [1.9, 8.1]	2.0 [0.9, 4.2]	82.0 [77.8, 85.5]	97.9 [97.2, 98.4]	9.1 [6.1, 13.3]	18.6 [8.2, 36.7]	6.0 [3.6, 9.8]
65	94.8 [92.7, 96.3]	61.0 [46.5, 73.7]	91.1 [86.9, 94.1]	4.0 [2.0, 8.2]	2.0 [0.9, 4.2]	82.5 [78.5, 85.8]	98.0 [97.3, 98.5]	8.9 [5.9, 13.1]	18.7 [8.4, 36.4]	6.1 [3.7, 9.8]
66	94.7 [92.6, 96.3]	60.2 [45.5, 73.3]	91.3 [87.0, 94.3]	4.1 [2.0, 8.2]	2.0 [0.9, 4.2]	82.9 [79.2, 86.1]	98.1 [97.4, 98.6]	8.7 [5.7, 13.0]	18.7 [8.4, 36.6]	6.1 [3.8, 9.9]
67	94.6 [92.5, 96.2]	59.4 [44.5, 72.8]	91.4 [87.1, 94.4]	4.1 [2.0, 8.2]	2.0 [0.9, 4.2]	83.1 [79.7, 86.1]	98.2 [97.4, 98.7]	8.6 [5.6, 12.9]	18.8 [8.4, 36.8]	6.2 [3.8, 10.0]
68	94.5 [92.3, 96.2]	58.5 [43.5, 72.0]	91.6 [87.2, 94.6]	4.1 [2.0, 8.3]	2.0 [1.0, 4.3]	83.5 [80.4, 86.3]	98.2 [97.5, 98.8]	8.4 [5.4, 12.8]	18.5 [8.2, 36.7]	6.1 [3.7, 9.9]
69	94.4 [92.1, 96.0]	57.3 [42.8, 70.6]	91.8 [87.4, 94.8]	4.1 [2.0, 8.3]	2.0 [1.0, 4.3]	83.8 [81.0, 86.2]	98.3 [97.6, 98.8]	8.2 [5.2, 12.6]	18.4 [8.2, 36.5]	6.2 [3.8, 10.0]
70	94.3 [92.0, 96.0]	56.2 [41.6, 69.9]	92.0 [87.6, 95.0]	4.1 [2.0, 8.3]	2.0 [1.0, 4.3]	84.0 [81.4, 86.3]	98.4 [97.6, 98.9]	8.0 [5.0, 12.4]	18.4 [8.1, 36.5]	6.3 [3.8, 10.0]
71	94.2 [91.8, 95.9]	55.1 [40.2, 69.1]	92.2 [87.7, 95.2]	4.2 [2.0, 8.4]	2.0 [1.0, 4.3]	84.3 [81.7, 86.6]	98.5 [97.7, 99.0]	7.8 [4.8, 12.3]	18.2 [7.8, 36.9]	6.3 [3.9, 10.1]
72	94.0 [91.6, 95.7]	53.3 [39.3, 66.8]	92.5 [88.1, 95.4]	4.2 [2.1, 8.4]	2.0 [0.9, 4.3]	84.6 [81.7, 87.1]	98.6 [97.8, 99.1]	7.5 [4.6, 11.9]	18.2 [7.6, 37.5]	6.5 [4.0, 10.2]
73	93.8 [91.4, 95.5]	51.9 [38.4, 65.1]	92.8 [88.3, 95.6]	4.2 [2.1, 8.4]	2.0 [0.9, 4.3]	84.9 [81.8, 87.5]	98.7 [97.9, 99.2]	7.2 [4.4, 11.7]	18.2 [7.5, 38.0]	6.6 [4.1, 10.3]
74	93.7 [91.3, 95.4]	50.7 [37.1, 64.2]	93.0 [88.6, 95.8]	4.2 [2.1, 8.4]	2.0 [0.9, 4.3]	85.4 [82.4, 88.0]	98.8 [98.0, 99.3]	7.0 [4.2, 11.4]	18.5 [7.6, 38.4]	6.7 [4.2, 10.5]
75	93.5 [91.1, 95.3]	49.3 [36.1, 62.5]	93.2 [89.0, 95.9]	4.3 [2.1, 8.5]	2.0 [0.9, 4.3]	86.2 [83.3, 88.6]	98.9 [98.1, 99.3]	6.8 [4.1, 11.0]	18.7 [7.8, 38.6]	6.8 [4.4, 10.6]
76	93.3 [90.9, 95.1]	48.0 [35.6, 60.6]	93.5 [89.4, 96.1]	4.3 [2.1, 8.5]	2.1 [1.0, 4.4]	86.8 [84.0, 89.1]	98.9 [98.2, 99.4]	6.5 [3.9, 10.6]	19.0 [8.0, 38.8]	7.0 [4.5, 10.6]
77	93.2 [90.7, 95.0]	46.6 [34.7, 59.0]	93.7 [89.7, 96.2]	4.3 [2.2, 8.5]	2.1 [1.0, 4.4]	87.1 [84.2, 89.6]	99.0 [98.2, 99.4]	6.3 [3.8, 10.3]	19.4 [8.2, 39.6]	7.2 [4.7, 10.9]
78	93.1 [90.5, 95.0]	45.7 [33.9, 58.0]	93.9 [90.1, 96.3]	4.3 [2.2, 8.6]	2.1 [1.0, 4.4]	87.6 [84.6, 90.0]	99.1 [98.3, 99.5]	6.1 [3.7, 9.9]	20.0 [8.5, 40.2]	7.5 [4.9, 11.1]
79	92.9 [90.3, 94.9]	44.7 [33.1, 57.0]	94.1 [90.5, 96.5]	4.4 [2.2, 8.6]	2.1 [1.0, 4.4]	88.3 [85.8, 90.4]	99.2 [98.4, 99.6]	5.9 [3.5, 9.5]	20.5 [8.6, 41.3]	7.7 [5.2, 11.4]
80	92.8 [90.0, 94.8]	44.0 [32.9, 55.7]	94.3 [90.8, 96.5]	4.4 [2.2, 8.6]	2.1 [1.0, 4.4]	88.9 [86.6, 90.8]	99.2 [98.5, 99.6]	5.7 [3.5, 9.2]	21.0 [8.8, 42.0]	8.0 [5.4, 11.6]
81	92.6 [89.8, 94.7]	43.0 [32.2, 54.6]	94.5 [91.2, 96.7]	4.4 [2.2, 8.7]	2.1 [1.0, 4.4]	89.4 [87.2, 91.2]	99.3 [98.6, 99.6]	5.5 [3.3, 8.8]	21.3 [8.9, 42.9]	8.1 [5.6, 11.6]
82	92.4 [89.4, 94.5]	42.3 [32.1, 53.1]	94.7 [91.5, 96.8]	4.4 [2.2, 8.8]	2.2 [1.0, 4.5]	89.7 [87.0, 91.9]	99.3 [98.6, 99.7]	5.3 [3.2, 8.5]	21.8 [9.2, 43.5]	8.2 [5.8, 11.4]
83	92.2 [89.1, 94.4]	41.1 [31.2, 51.8]	95.0 [91.8, 96.9]	4.5 [2.2, 8.8]	2.2 [1.0, 4.5]	90.5 [88.3, 92.3]	99.4 [98.8, 99.7]	5.0 [3.1, 8.2]	22.0 [9.2, 44.1]	8.2 [5.8, 11.4]
84	91.9 [88.8, 94.2]	39.3 [29.7, 49.9]	95.2 [92.2, 97.1]	4.5 [2.3, 8.9]	2.2 [1.0, 4.4]	90.9 [88.9, 92.6]	99.5 [98.8, 99.7]	4.8 [2.9, 7.8]	22.6 [9.3, 45.2]	8.0 [5.6, 11.3]
85	91.5 [88.5, 93.8]	37.0 [28.1, 47.0]	95.6 [92.7, 97.4]	4.6 [2.3, 8.9]	2.1 [1.0, 4.4]	91.2 [88.7, 93.2]	99.5 [98.9, 99.8]	4.4 [2.6, 7.3]	24.4 [10.5, 46.9]	8.5 [6.0, 11.8]
86	91.2 [88.2, 93.5]	33.9 [24.9, 44.1]	96.0 [93.2, 97.6]	4.6 [2.3, 9.0]	2.1 [1.0, 4.3]	91.9 [90.3, 93.2]	99.5 [98.9, 99.7]	4.0 [2.4, 6.8]	30.1 [13.2, 54.9]	9.0 [6.5, 12.4]
87	90.8 [87.9, 93.0]	29.1 [20.1, 40.1]	96.4 [93.7, 98.0]	4.7 [2.4, 9.1]	2.0 [1.0, 4.1]	92.2 [90.1, 93.9]	99.4 [99.0, 99.7]	3.6 [2.0, 6.3]	31.6 [13.2, 58.4]	8.7 [6.1, 12.3]
88	90.4 [87.5, 92.6]	22.6 [13.7, 35.0]	96.9 [94.3, 98.3]	4.9 [2.5, 9.3]	2.0 [1.0, 4.0]	92.1 [89.2, 94.3]	99.4 [99.2, 99.6]	3.1 [1.7, 5.7]	33.4 [13.5, 61.7]	8.3 [5.3, 12.8]
89	89.9 [87.0, 92.2]	22.3 [13.7, 34.2]	96.9 [94.4, 98.3]	5.0 [2.6, 9.5]	2.0 [1.0, 3.9]	92.5 [91.2, 93.6]	99.5 [99.3, 99.7]	3.1 [1.7, 5.6]	31.4 [10.0, 65.3]	6.6 [2.5, 16.2]
90	89.2 [86.3, 91.5]	18.6 [11.9, 27.9]	97.3 [95.3, 98.5]	5.1 [2.6, 9.7]	1.9 [1.0, 3.8]	93.7 [89.6, 96.2]	99.7 [99.4, 99.8]	2.7 [1.5, 4.7]	33.3 [11.5, 65.9]	5.5 [1.6, 17.0]

## Sheet: Pathfast
	< threshold					≧ treshold
MI probability	NPV	Sensitivity	Proportion	30d death or MI	30d death	PPV	Specificity	Proportion	30d death or MI	30d death
0.5	99.9 [99.7, 100.0]	99.4 [99.0, 99.8]	63.9 [61.1, 66.6]	1.5 [0.8, 2.2]	0.4 [0.0, 0.8]	39.8 [37.0, 42.6]	74.6 [72.1, 77.1]	36.1 [33.4, 38.9]	10.3 [8.5, 12.0]	6.2 [4.8, 7.6]
1	99.7 [99.4, 99.8]	99.2 [98.3, 99.6]	45.5 [11.0, 85.0]	1.1 [0.4, 3.2]	0.5 [0.3, 0.8]	30.8 [11.1, 61.2]	55.7 [11.1, 92.7]	54.5 [15.0, 89.0]	7.7 [3.9, 14.7]	5.3 [3.5, 8.1]
2	99.5 [99.1, 99.7]	98.1 [97.6, 98.5]	61.0 [32.9, 83.3]	1.5 [0.8, 2.7]	0.6 [0.4, 0.9]	39.6 [16.8, 67.9]	72.9 [34.5, 93.2]	39.0 [16.7, 67.1]	9.3 [5.3, 15.7]	6.7 [4.9, 9.1]
3	99.3 [98.6, 99.6]	97.0 [95.4, 98.0]	67.2 [48.1, 81.9]	1.8 [1.1, 2.9]	0.9 [0.7, 1.3]	44.9 [23.3, 68.6]	79.2 [52.4, 92.9]	32.8 [18.1, 51.9]	9.9 [6.8, 14.2]	6.9 [6.1, 7.8]
4	99.2 [98.6, 99.5]	96.4 [94.9, 97.5]	70.2 [54.7, 82.2]	1.8 [1.0, 3.1]	0.9 [0.7, 1.3]	48.8 [27.0, 71.0]	82.5 [60.2, 93.6]	29.8 [17.8, 45.3]	10.6 [7.9, 14.1]	7.5 [6.7, 8.4]
5	99.2 [98.3, 99.6]	96.1 [93.4, 97.7]	71.9 [59.3, 81.8]	1.9 [1.2, 3.0]	1.1 [0.8, 1.5]	51.1 [30.4, 71.4]	84.2 [65.9, 93.6]	28.1 [18.2, 40.7]	10.7 [8.2, 13.7]	7.6 [6.8, 8.5]
6	99.0 [98.1, 99.5]	95.3 [91.9, 97.3]	73.4 [62.5, 82.0]	2.1 [1.4, 3.0]	1.2 [0.9, 1.6]	53.3 [32.9, 72.7]	85.7 [69.6, 94.0]	26.6 [18.0, 37.5]	10.8 [8.6, 13.6]	7.8 [7.0, 8.7]
7	99.0 [97.9, 99.5]	95.0 [90.8, 97.4]	74.3 [64.9, 81.9]	2.1 [1.6, 2.9]	1.3 [1.0, 1.7]	54.9 [35.1, 73.2]	86.6 [72.5, 94.1]	25.7 [18.1, 35.1]	10.9 [8.6, 13.8]	7.8 [7.0, 8.7]
8	98.9 [97.8, 99.4]	94.4 [90.4, 96.9]	75.1 [66.5, 82.1]	2.2 [1.7, 2.8]	1.3 [1.0, 1.8]	56.1 [36.7, 73.8]	87.4 [74.4, 94.3]	24.9 [17.9, 33.5]	11.2 [8.8, 14.1]	7.9 [7.1, 8.9]
9	98.8 [97.7, 99.3]	93.7 [89.4, 96.4]	76.0 [68.8, 82.0]	2.3 [1.9, 2.9]	1.4 [1.0, 2.2]	57.6 [39.5, 73.8]	88.2 [77.3, 94.3]	24.0 [18.0, 31.2]	11.2 [8.5, 14.6]	7.9 [7.0, 8.8]
10	98.7 [97.5, 99.4]	93.5 [88.3, 96.5]	76.8 [70.5, 82.1]	2.4 [2.0, 3.0]	1.5 [1.1, 2.1]	59.3 [41.6, 74.9]	89.1 [79.2, 94.6]	23.2 [17.9, 29.5]	11.1 [9.1, 13.4]	7.9 [7.1, 8.9]
11	98.7 [97.1, 99.4]	93.1 [86.1, 96.7]	77.3 [72.0, 81.9]	2.5 [2.0, 3.1]	1.6 [1.0, 2.3]	60.3 [43.3, 75.1]	89.6 [80.9, 94.6]	22.7 [18.1, 28.0]	11.0 [8.9, 13.7]	7.9 [7.1, 8.9]
12	98.6 [96.8, 99.4]	92.8 [84.5, 96.8]	77.8 [73.1, 81.8]	2.5 [2.1, 3.1]	1.6 [1.0, 2.4]	61.2 [44.7, 75.4]	90.0 [82.2, 94.6]	22.2 [18.2, 26.9]	11.2 [9.0, 13.8]	8.0 [7.2, 8.9]
13	98.6 [96.6, 99.4]	92.6 [83.3, 96.9]	78.1 [74.1, 81.7]	2.6 [2.1, 3.2]	1.6 [1.0, 2.6]	61.9 [46.2, 75.4]	90.3 [83.3, 94.6]	21.9 [18.3, 25.9]	11.1 [8.8, 13.9]	7.9 [7.1, 8.8]
14	98.5 [96.6, 99.3]	92.0 [83.0, 96.4]	78.4 [74.6, 81.8]	2.7 [2.2, 3.2]	1.6 [1.0, 2.8]	62.2 [47.0, 75.4]	90.6 [83.9, 94.6]	21.6 [18.2, 25.4]	11.0 [8.5, 14.3]	7.7 [6.9, 8.7]
15	98.5 [96.6, 99.3]	92.0 [83.0, 96.4]	78.8 [75.7, 81.6]	2.7 [2.2, 3.3]	1.7 [0.9, 2.9]	63.2 [49.4, 75.2]	91.0 [85.4, 94.5]	21.2 [18.4, 24.3]	11.1 [8.5, 14.3]	7.8 [6.9, 8.7]
16	98.4 [96.3, 99.4]	91.7 [81.3, 96.6]	79.0 [76.3, 81.5]	2.7 [2.2, 3.3]	1.7 [0.9, 2.9]	63.6 [50.0, 75.4]	91.1 [85.9, 94.6]	21.0 [18.5, 23.7]	11.2 [8.7, 14.3]	7.9 [7.0, 8.8]
17	98.4 [96.3, 99.4]	91.7 [81.3, 96.6]	79.2 [76.9, 81.4]	2.7 [2.2, 3.3]	1.7 [0.9, 3.0]	64.3 [51.4, 75.4]	91.4 [86.6, 94.6]	20.8 [18.6, 23.1]	11.2 [8.6, 14.4]	7.8 [7.0, 8.7]
18	98.4 [96.4, 99.3]	91.2 [81.6, 96.0]	79.5 [76.9, 81.9]	2.8 [2.3, 3.4]	1.7 [1.0, 2.9]	64.8 [51.2, 76.4]	91.6 [86.5, 94.9]	20.5 [18.1, 23.1]	10.9 [8.9, 13.3]	7.7 [6.9, 8.7]
19	98.3 [96.2, 99.3]	91.0 [80.4, 96.1]	79.7 [77.3, 82.0]	2.9 [2.4, 3.5]	1.8 [1.0, 3.0]	65.4 [51.5, 77.1]	91.9 [86.9, 95.1]	20.3 [18.0, 22.7]	10.8 [8.5, 13.7]	7.7 [6.8, 8.6]
20	98.3 [96.0, 99.3]	90.8 [79.3, 96.2]	80.1 [77.9, 82.1]	2.9 [2.4, 3.5]	1.8 [1.0, 3.2]	66.4 [52.5, 78.0]	92.2 [87.4, 95.3]	19.9 [17.9, 22.1]	10.8 [8.2, 14.1]	7.5 [6.7, 8.4]
21	98.2 [95.5, 99.3]	90.4 [77.1, 96.3]	80.4 [78.7, 82.0]	3.0 [2.5, 3.6]	1.8 [1.0, 3.4]	67.2 [53.6, 78.5]	92.6 [88.2, 95.4]	19.6 [18.0, 21.3]	10.7 [7.9, 14.5]	7.4 [6.6, 8.3]
22	98.2 [95.0, 99.4]	89.9 [74.2, 96.5]	80.6 [79.3, 81.9]	3.1 [2.6, 3.7]	1.9 [0.9, 3.7]	67.5 [53.7, 78.8]	92.7 [88.5, 95.5]	19.4 [18.1, 20.7]	10.5 [7.2, 15.0]	7.2 [6.2, 8.4]
23	98.1 [95.1, 99.3]	89.4 [74.6, 96.0]	80.8 [79.5, 82.1]	3.1 [2.6, 3.7]	1.9 [1.1, 3.5]	68.0 [54.6, 78.9]	92.9 [89.0, 95.5]	19.2 [17.9, 20.5]	10.4 [7.5, 14.2]	7.1 [6.3, 8.0]
24	98.1 [94.9, 99.3]	89.2 [73.4, 96.1]	81.1 [79.8, 82.3]	3.2 [2.6, 3.8]	2.0 [1.1, 3.6]	68.4 [55.3, 79.1]	93.1 [89.4, 95.6]	18.9 [17.7, 20.2]	10.4 [7.4, 14.4]	7.1 [6.3, 7.9]
25	98.0 [94.6, 99.3]	89.0 [72.3, 96.2]	81.3 [80.0, 82.6]	3.1 [2.6, 3.8]	1.9 [1.1, 3.6]	69.4 [54.8, 80.8]	93.4 [89.3, 96.0]	18.7 [17.4, 20.0]	10.5 [7.5, 14.6]	7.2 [6.4, 8.0]
26	98.0 [94.5, 99.3]	88.9 [71.7, 96.2]	81.5 [80.2, 82.7]	3.1 [2.6, 3.8]	1.9 [1.0, 3.6]	69.8 [55.3, 81.2]	93.5 [89.5, 96.1]	18.5 [17.3, 19.8]	10.6 [7.5, 14.7]	7.2 [6.4, 8.1]
27	98.0 [94.3, 99.3]	88.7 [70.6, 96.3]	81.7 [80.4, 82.9]	3.1 [2.6, 3.8]	1.9 [1.1, 3.6]	70.2 [55.6, 81.5]	93.7 [89.8, 96.1]	18.3 [17.1, 19.6]	10.7 [7.7, 14.7]	7.3 [6.5, 8.2]
28	97.9 [94.3, 99.2]	88.0 [70.4, 95.8]	81.9 [80.6, 83.1]	3.2 [2.7, 3.9]	2.0 [1.2, 3.5]	70.5 [56.1, 81.7]	93.8 [90.0, 96.2]	18.1 [16.9, 19.4]	10.3 [7.3, 14.3]	7.1 [6.3, 7.9]
29	97.9 [94.1, 99.2]	87.9 [69.3, 95.9]	82.2 [80.9, 83.4]	3.2 [2.7, 3.9]	2.0 [1.2, 3.5]	71.0 [56.9, 81.9]	94.0 [90.5, 96.3]	17.8 [16.6, 19.1]	10.4 [7.5, 14.3]	7.1 [6.3, 8.0]
30	97.8 [94.2, 99.1]	87.3 [69.7, 95.4]	82.3 [81.0, 83.5]	3.3 [2.8, 3.9]	2.0 [1.1, 3.6]	71.0 [57.1, 81.8]	94.0 [90.5, 96.2]	17.7 [16.5, 19.0]	10.1 [7.3, 13.7]	7.0 [6.2, 7.9]
31	97.6 [94.2, 99.1]	86.6 [69.4, 94.9]	82.5 [81.2, 83.7]	3.3 [2.8, 4.0]	2.0 [1.1, 3.6]	71.4 [57.8, 81.9]	94.2 [90.9, 96.3]	17.5 [16.3, 18.8]	10.0 [7.7, 13.0]	7.1 [6.3, 8.0]
32	97.6 [94.1, 99.1]	86.6 [68.9, 94.9]	82.8 [81.5, 83.9]	3.3 [2.8, 4.0]	2.1 [1.1, 3.7]	72.4 [58.1, 83.2]	94.4 [91.0, 96.6]	17.2 [16.1, 18.5]	10.0 [7.4, 13.4]	7.0 [6.2, 7.9]
33	97.6 [93.7, 99.1]	86.2 [66.7, 95.1]	83.0 [81.7, 84.2]	3.4 [2.8, 4.0]	2.1 [1.1, 3.8]	72.7 [58.3, 83.6]	94.6 [91.3, 96.7]	17.0 [15.8, 18.3]	10.0 [7.2, 13.6]	7.0 [6.1, 8.1]
34	97.5 [93.3, 99.1]	85.8 [64.6, 95.2]	83.3 [82.1, 84.5]	3.4 [2.9, 4.1]	2.1 [1.1, 3.9]	73.2 [59.0, 83.9]	94.8 [91.7, 96.7]	16.7 [15.5, 17.9]	9.8 [6.8, 13.9]	7.0 [5.9, 8.2]
35	97.5 [92.9, 99.1]	85.4 [62.5, 95.4]	83.5 [82.3, 84.7]	3.5 [2.9, 4.1]	2.1 [1.1, 3.9]	73.5 [59.8, 83.7]	94.8 [92.1, 96.7]	16.5 [15.3, 17.7]	9.8 [6.7, 14.0]	7.0 [6.1, 8.1]
36	97.4 [92.8, 99.1]	84.6 [61.8, 94.9]	83.8 [82.6, 85.0]	3.5 [2.9, 4.1]	2.1 [1.1, 3.9]	73.9 [60.6, 83.9]	95.0 [92.5, 96.7]	16.2 [15.0, 17.4]	9.9 [6.9, 14.1]	7.1 [6.3, 8.1]
37	97.2 [92.9, 98.9]	83.4 [61.8, 94.0]	84.2 [83.0, 85.3]	3.5 [3.0, 4.2]	2.2 [1.2, 3.8]	74.6 [61.4, 84.4]	95.2 [92.8, 96.9]	15.8 [14.7, 17.0]	9.7 [6.8, 13.7]	6.9 [6.1, 7.8]
38	97.1 [93.1, 98.8]	83.0 [62.5, 93.4]	84.2 [83.0, 85.4]	3.5 [3.0, 4.2]	2.2 [1.2, 3.8]	74.6 [61.8, 84.2]	95.3 [92.9, 96.9]	15.8 [14.6, 17.0]	9.8 [6.8, 13.8]	6.9 [6.1, 7.8]
39	97.1 [93.0, 98.8]	82.9 [62.0, 93.5]	84.5 [83.3, 85.6]	3.5 [3.0, 4.2]	2.1 [1.2, 3.8]	75.8 [62.5, 85.5]	95.6 [93.1, 97.2]	15.5 [14.4, 16.7]	9.9 [7.0, 14.0]	7.0 [6.3, 7.9]
40	97.0 [92.8, 98.8]	82.7 [61.0, 93.6]	84.7 [83.5, 85.8]	3.5 [2.9, 4.1]	2.1 [1.2, 3.8]	76.3 [63.1, 85.9]	95.7 [93.4, 97.2]	15.3 [14.2, 16.5]	10.0 [7.1, 14.0]	7.1 [6.3, 8.0]
41	97.0 [92.6, 98.8]	82.5 [60.0, 93.6]	84.9 [83.7, 86.0]	3.5 [3.0, 4.2]	2.1 [1.2, 3.8]	77.3 [62.8, 87.3]	96.0 [93.4, 97.5]	15.1 [14.0, 16.3]	9.9 [7.4, 13.3]	7.2 [6.4, 8.1]
42	96.9 [92.5, 98.8]	81.7 [59.2, 93.2]	85.1 [83.9, 86.2]	3.5 [3.0, 4.2]	2.2 [1.2, 3.9]	77.6 [62.7, 87.7]	96.1 [93.5, 97.6]	14.9 [13.8, 16.1]	9.9 [7.1, 13.7]	7.2 [6.2, 8.2]
43	96.9 [92.1, 98.8]	81.3 [57.3, 93.4]	85.4 [84.2, 86.5]	3.6 [3.1, 4.3]	2.2 [1.2, 4.1]	77.9 [63.8, 87.6]	96.1 [93.9, 97.6]	14.6 [13.5, 15.8]	9.7 [6.6, 14.0]	7.0 [5.6, 8.6]
44	96.8 [91.9, 98.8]	81.1 [56.3, 93.5]	85.6 [84.3, 86.7]	3.6 [3.1, 4.3]	2.2 [1.1, 4.2]	78.6 [64.9, 87.9]	96.3 [94.2, 97.6]	14.4 [13.3, 15.7]	9.6 [6.3, 14.3]	6.9 [5.3, 8.8]
45	96.8 [91.7, 98.8]	80.9 [55.3, 93.5]	85.6 [84.2, 86.9]	3.6 [3.1, 4.3]	2.2 [1.1, 4.2]	78.7 [65.4, 87.8]	96.3 [94.4, 97.6]	14.4 [13.1, 15.8]	9.6 [6.4, 14.2]	6.9 [5.4, 8.8]
46	96.7 [91.2, 98.8]	80.3 [52.4, 93.8]	85.8 [83.9, 87.5]	3.6 [3.1, 4.3]	2.2 [1.2, 4.2]	78.9 [66.4, 87.7]	96.4 [94.8, 97.5]	14.2 [12.5, 16.1]	9.8 [6.7, 14.0]	7.0 [5.7, 8.6]
47	96.6 [91.0, 98.8]	79.5 [51.7, 93.4]	86.0 [84.2, 87.7]	3.6 [3.1, 4.3]	2.3 [1.3, 4.0]	79.4 [65.6, 88.7]	96.6 [94.7, 97.8]	14.0 [12.3, 15.8]	9.7 [7.0, 13.3]	6.8 [5.9, 7.8]
48	96.6 [91.0, 98.8]	79.4 [51.3, 93.4]	86.1 [84.2, 87.8]	3.6 [3.1, 4.3]	2.3 [1.3, 4.0]	79.9 [65.8, 89.1]	96.7 [94.8, 97.9]	13.9 [12.2, 15.8]	9.7 [7.1, 13.3]	6.8 [6.0, 7.8]
49	96.6 [90.8, 98.8]	79.2 [50.3, 93.5]	86.2 [84.3, 88.0]	3.7 [3.1, 4.3]	2.3 [1.3, 4.0]	80.3 [65.9, 89.6]	96.8 [94.9, 98.0]	13.8 [12.0, 15.7]	9.6 [6.7, 13.7]	6.9 [6.1, 7.8]
50	96.4 [90.9, 98.6]	78.1 [50.7, 92.5]	86.4 [84.4, 88.1]	3.7 [3.1, 4.3]	2.3 [1.3, 4.0]	80.3 [66.6, 89.4]	96.8 [95.1, 97.9]	13.6 [11.9, 15.6]	9.7 [6.8, 13.8]	7.0 [6.1, 7.9]
51	96.4 [90.8, 98.6]	77.9 [49.8, 92.6]	86.5 [84.5, 88.3]	3.7 [3.1, 4.3]	2.3 [1.3, 4.0]	80.8 [66.7, 89.8]	96.9 [95.2, 98.0]	13.5 [11.7, 15.5]	9.8 [6.9, 13.8]	7.0 [6.3, 7.9]
52	96.3 [90.4, 98.6]	77.4 [48.0, 92.7]	86.7 [84.4, 88.7]	3.7 [3.1, 4.4]	2.3 [1.2, 4.1]	81.3 [66.9, 90.3]	97.0 [95.3, 98.1]	13.3 [11.3, 15.6]	9.8 [6.6, 14.1]	7.0 [5.9, 8.2]
53	96.2 [90.4, 98.6]	76.8 [47.7, 92.3]	86.9 [84.6, 88.9]	3.7 [3.1, 4.3]	2.3 [1.2, 4.1]	81.8 [67.5, 90.7]	97.2 [95.5, 98.2]	13.1 [11.1, 15.4]	9.9 [6.7, 14.3]	7.1 [6.0, 8.3]
54	96.2 [90.0, 98.6]	76.3 [45.9, 92.5]	87.1 [84.5, 89.2]	3.7 [3.1, 4.4]	2.3 [1.2, 4.2]	82.3 [67.8, 91.1]	97.3 [95.7, 98.3]	12.9 [10.8, 15.5]	9.8 [6.5, 14.5]	7.0 [5.7, 8.5]
55	96.2 [89.9, 98.6]	76.2 [45.5, 92.5]	87.2 [84.4, 89.5]	3.7 [3.1, 4.4]	2.3 [1.2, 4.2]	82.7 [69.5, 90.9]	97.3 [96.0, 98.2]	12.8 [10.5, 15.6]	9.9 [6.6, 14.4]	7.0 [5.8, 8.5]
56	96.0 [89.9, 98.5]	75.6 [45.2, 92.1]	87.3 [84.5, 89.6]	3.7 [3.1, 4.4]	2.3 [1.2, 4.1]	82.6 [69.2, 90.9]	97.3 [96.0, 98.2]	12.7 [10.4, 15.5]	9.9 [6.7, 14.5]	7.1 [5.9, 8.5]
57	96.0 [89.9, 98.5]	75.6 [45.2, 92.1]	87.3 [84.4, 89.7]	3.7 [3.1, 4.4]	2.3 [1.2, 4.1]	82.8 [70.2, 90.8]	97.4 [96.2, 98.2]	12.7 [10.3, 15.6]	10.0 [6.8, 14.5]	7.1 [6.0, 8.5]
58	96.0 [89.9, 98.5]	75.5 [44.8, 92.1]	87.3 [84.4, 89.8]	3.7 [3.1, 4.4]	2.3 [1.2, 4.1]	82.9 [70.5, 90.7]	97.4 [96.3, 98.2]	12.7 [10.2, 15.6]	10.0 [6.9, 14.4]	7.1 [6.0, 8.4]
59	95.8 [89.9, 98.4]	74.1 [44.2, 91.2]	87.6 [84.4, 90.3]	3.7 [3.2, 4.4]	2.3 [1.2, 4.2]	83.3 [73.0, 90.2]	97.5 [96.8, 98.1]	12.4 [9.7, 15.6]	10.0 [6.6, 14.8]	7.1 [5.7, 8.7]
60	95.6 [89.9, 98.2]	72.9 [44.0, 90.3]	87.8 [84.7, 90.4]	3.7 [3.2, 4.4]	2.3 [1.2, 4.2]	83.6 [72.8, 90.6]	97.6 [96.8, 98.2]	12.2 [9.6, 15.3]	9.9 [6.9, 14.0]	7.2 [5.8, 8.9]
61	95.6 [89.6, 98.2]	72.6 [42.7, 90.4]	87.9 [84.6, 90.6]	3.8 [3.2, 4.4]	2.3 [1.2, 4.2]	83.6 [72.9, 90.6]	97.6 [96.9, 98.2]	12.1 [9.4, 15.4]	9.7 [6.5, 14.3]	7.3 [5.9, 8.9]
62	95.5 [89.0, 98.2]	71.8 [39.8, 90.7]	88.2 [84.5, 91.1]	3.8 [3.2, 4.5]	2.3 [1.2, 4.3]	84.0 [72.5, 91.2]	97.7 [96.9, 98.3]	11.8 [8.9, 15.5]	9.7 [6.3, 14.5]	7.2 [5.7, 9.1]
63	95.4 [88.6, 98.3]	71.2 [37.8, 91.0]	88.4 [84.2, 91.5]	3.8 [3.2, 4.5]	2.3 [1.2, 4.3]	84.3 [74.0, 91.0]	97.8 [97.2, 98.2]	11.6 [8.5, 15.8]	9.9 [6.7, 14.2]	7.3 [6.0, 8.9]
64	95.4 [88.3, 98.3]	70.9 [36.6, 91.1]	88.5 [84.0, 91.8]	3.8 [3.2, 4.5]	2.3 [1.2, 4.2]	84.5 [74.7, 90.9]	97.8 [97.3, 98.3]	11.5 [8.2, 16.0]	9.9 [6.9, 14.1]	7.4 [6.2, 8.8]
65	95.1 [88.6, 98.0]	69.2 [36.9, 89.7]	88.7 [84.4, 91.9]	3.8 [3.2, 4.4]	2.3 [1.2, 4.2]	84.4 [75.0, 90.7]	97.9 [97.4, 98.3]	11.3 [8.1, 15.6]	10.1 [7.0, 14.4]	7.5 [6.3, 9.0]
66	94.9 [88.3, 97.9]	67.5 [35.0, 88.9]	89.0 [84.4, 92.3]	3.8 [3.2, 4.5]	2.3 [1.2, 4.3]	84.3 [75.3, 90.5]	97.9 [97.4, 98.4]	11.0 [7.7, 15.6]	10.1 [6.7, 14.8]	7.5 [5.9, 9.3]
67	94.7 [88.3, 97.7]	66.4 [34.7, 88.0]	89.1 [84.5, 92.5]	3.8 [3.2, 4.5]	2.3 [1.2, 4.3]	84.4 [76.2, 90.1]	98.0 [97.5, 98.4]	10.9 [7.5, 15.5]	10.2 [6.9, 15.0]	7.6 [6.0, 9.4]
68	94.5 [88.1, 97.6]	64.8 [33.2, 87.2]	89.4 [84.5, 92.9]	3.8 [3.2, 4.4]	2.3 [1.2, 4.3]	84.4 [76.7, 89.9]	98.1 [97.6, 98.5]	10.6 [7.1, 15.5]	10.5 [7.3, 15.0]	7.8 [6.4, 9.4]
69	94.3 [87.7, 97.5]	63.6 [31.4, 87.0]	89.6 [84.4, 93.3]	3.8 [3.2, 4.4]	2.3 [1.2, 4.3]	84.4 [77.2, 89.7]	98.1 [97.6, 98.5]	10.4 [6.7, 15.6]	10.8 [7.7, 14.9]	7.9 [6.7, 9.3]
70	94.1 [87.8, 97.2]	62.0 [31.0, 85.5]	90.0 [84.7, 93.7]	3.8 [3.2, 4.5]	2.3 [1.2, 4.4]	85.5 [80.4, 89.5]	98.4 [97.9, 98.7]	10.0 [6.3, 15.3]	10.8 [7.4, 15.6]	7.9 [6.3, 9.9]
71	94.1 [87.6, 97.3]	61.6 [29.9, 85.7]	90.2 [84.8, 93.8]	3.8 [3.2, 4.4]	2.3 [1.2, 4.4]	86.3 [79.8, 91.0]	98.5 [98.0, 98.8]	9.8 [6.2, 15.2]	11.0 [7.6, 15.7]	8.1 [6.5, 10.0]
72	93.9 [87.0, 97.2]	59.9 [27.1, 85.8]	90.6 [84.7, 94.3]	3.8 [3.2, 4.4]	2.3 [1.2, 4.3]	86.9 [80.3, 91.5]	98.6 [98.1, 98.9]	9.4 [5.7, 15.3]	11.5 [8.4, 15.5]	8.4 [7.2, 9.8]
73	93.6 [86.9, 97.0]	58.0 [26.0, 84.4]	90.8 [84.9, 94.6]	3.7 [3.2, 4.4]	2.3 [1.2, 4.3]	86.7 [80.4, 91.2]	98.6 [98.2, 98.9]	9.2 [5.4, 15.1]	11.8 [8.8, 15.8]	8.7 [7.5, 9.9]
74	93.2 [86.4, 96.8]	55.3 [23.2, 83.5]	91.3 [84.7, 95.2]	3.8 [3.2, 4.5]	2.3 [1.3, 4.3]	87.0 [82.2, 90.6]	98.7 [98.3, 99.1]	8.7 [4.8, 15.3]	11.8 [9.2, 14.9]	8.4 [7.6, 9.4]
75	93.0 [86.3, 96.5]	53.3 [22.1, 82.2]	91.6 [84.9, 95.5]	3.8 [3.2, 4.5]	2.3 [1.3, 4.3]	87.1 [83.3, 90.1]	98.8 [98.3, 99.1]	8.4 [4.5, 15.1]	11.8 [8.9, 15.5]	8.3 [7.3, 9.6]
76	92.7 [85.7, 96.4]	51.0 [19.2, 82.0]	92.0 [84.6, 96.0]	3.8 [3.2, 4.5]	2.3 [1.3, 4.3]	86.7 [82.5, 90.1]	98.8 [98.2, 99.2]	8.0 [4.0, 15.4]	12.3 [9.8, 15.3]	8.7 [7.9, 9.7]
77	92.4 [85.7, 96.1]	49.1 [18.3, 80.6]	92.3 [84.8, 96.2]	3.8 [3.2, 4.5]	2.3 [1.3, 4.3]	86.6 [82.8, 89.7]	98.8 [98.2, 99.2]	7.7 [3.8, 15.2]	12.3 [9.3, 16.1]	9.1 [8.2, 10.1]
78	92.2 [85.4, 96.0]	47.3 [16.7, 80.1]	92.6 [84.9, 96.5]	3.9 [3.3, 4.6]	2.4 [1.2, 4.5]	86.8 [82.1, 90.5]	98.9 [98.3, 99.3]	7.4 [3.5, 15.1]	11.4 [7.9, 16.2]	8.5 [6.7, 10.8]
79	92.0 [85.2, 95.8]	45.8 [15.7, 79.4]	92.9 [85.1, 96.8]	3.9 [3.3, 4.6]	2.4 [1.2, 4.5]	87.2 [81.8, 91.1]	99.0 [98.5, 99.3]	7.1 [3.2, 14.9]	11.8 [8.4, 16.4]	8.8 [7.2, 10.9]
80	91.8 [85.1, 95.6]	43.8 [14.5, 78.2]	93.2 [85.4, 97.0]	4.0 [3.4, 4.6]	2.4 [1.3, 4.3]	87.8 [82.7, 91.5]	99.1 [98.6, 99.4]	6.8 [3.0, 14.6]	11.6 [8.3, 15.9]	8.9 [8.0, 9.9]
81	91.5 [84.4, 95.6]	41.5 [11.9, 78.9]	93.6 [84.9, 97.4]	3.9 [3.4, 4.6]	2.4 [1.3, 4.3]	87.1 [80.0, 91.9]	99.1 [98.6, 99.4]	6.4 [2.6, 15.1]	12.2 [9.6, 15.4]	9.6 [8.7, 10.6]
82	91.2 [84.1, 95.4]	38.8 [10.1, 78.2]	94.1 [84.8, 97.8]	4.0 [3.4, 4.6]	2.4 [1.3, 4.4]	87.5 [80.0, 92.5]	99.2 [98.6, 99.5]	5.9 [2.2, 15.2]	12.4 [9.4, 16.2]	9.6 [8.7, 10.6]
83	91.0 [83.6, 95.3]	36.2 [8.1, 78.5]	94.5 [85.0, 98.1]	4.0 [3.4, 4.7]	2.4 [1.3, 4.5]	88.3 [73.6, 95.3]	99.3 [99.0, 99.5]	5.5 [1.9, 15.0]	12.7 [9.1, 17.4]	9.6 [8.7, 10.6]
84	90.8 [83.2, 95.1]	33.8 [6.6, 78.5]	95.0 [84.4, 98.5]	4.0 [3.4, 4.7]	2.5 [1.3, 4.7]	88.8 [76.8, 95.0]	99.4 [99.1, 99.6]	5.0 [1.5, 15.6]	11.7 [6.8, 19.4]	8.6 [5.9, 12.5]
85	90.5 [83.2, 94.8]	31.3 [5.8, 77.2]	95.4 [84.6, 98.7]	4.1 [3.5, 4.8]	2.5 [1.4, 4.5]	89.6 [78.3, 95.4]	99.5 [99.1, 99.7]	4.6 [1.3, 15.4]	11.9 [8.7, 16.2]	9.0 [7.3, 10.9]
86	90.1 [82.7, 94.5]	26.8 [3.7, 77.6]	96.1 [83.4, 99.2]	4.2 [3.6, 4.9]	2.5 [1.4, 4.7]	89.9 [81.1, 94.9]	99.6 [98.9, 99.8]	3.9 [0.8, 16.6]	9.9 [6.3, 15.4]	7.4 [3.7, 14.2]
87	89.6 [82.7, 94.0]	23.0 [2.7, 76.2]	96.7 [83.0, 99.4]	4.2 [3.6, 4.9]	2.5 [1.3, 4.7]	90.3 [84.9, 93.9]	99.6 [98.7, 99.9]	3.3 [0.6, 17.0]	11.8 [9.6, 14.4]	8.9 [5.8, 13.4]
88	89.3 [82.9, 93.4]	20.4 [2.3, 73.7]	97.1 [83.9, 99.5]	4.2 [3.6, 4.9]	2.6 [1.4, 4.6]	91.9 [85.9, 95.5]	99.7 [99.1, 99.9]	2.9 [0.5, 16.1]	13.1 [12.0, 14.2]	9.6 [7.8, 11.7]
89	88.9 [82.9, 93.0]	17.3 [1.6, 73.0]	97.6 [83.3, 99.7]	4.2 [3.6, 4.9]	2.6 [1.5, 4.4]	92.1 [88.4, 94.8]	99.8 [98.8, 100.0]	2.4 [0.3, 16.7]	15.1 [10.8, 20.6]	11.1 [9.6, 12.8]
90	88.5 [83.1, 92.3]	14.0 [1.1, 71.1]	98.1 [82.5, 99.8]	4.3 [3.7, 5.0]	2.7 [1.6, 4.5]	93.1 [91.5, 94.4]	99.5 [98.9, 99.8]	1.9 [0.2, 17.5]	10.4 [9.4, 11.5]	9.7 [8.2, 11.6]
